# Supplementary material for: Multiple Early Introductions of SARS-CoV-2 to Cape Town, South Africa
Source: Viruses. 2021 Mar 22;13(3):526. doi: 10.3390/v13030526 (PMC8005015; doi:10.3390/v13030526)
Supplement: Supplementary file 1 [file viruses-13-00526-s001.zip]

Archive with 2 entries (2 files):
- Engelbrecht_supplementary_Tables.pdf
- Table_S5_GISAID_acknowledgements.xlsx
