# Supplementary material for: Multiple Early Introductions of SARS-CoV-2 to Cape Town, South Africa
Source: Viruses. 2021 Mar 22;13(3):526. doi: 10.3390/v13030526 (PMC8005015; doi:10.3390/v13030526)
Supplement: Supplementary file 1 [file viruses-13-00526-s001.zip › Table_S5_GISAID_acknowledgements.xlsx]

## Sheet: Sheet1
We gratefully acknowledge the following Authors from the Originating laboratories responsible for obtaining the specimens and the Submitting laboratories where genetic sequence data were generated and shared via the GISAID Initiative, on which this research is based.
Strain	gisaid_epi_isl	Collection_date	Originating Lab	Submitting Lab	Author
Shanghai/SH0038/2020	EPI_ISL_416347	2020-02-06	Shanghai Public Health Clinical Center, Shanghai Medical College, Fudan University	National Research Center for Translational Medicine (Shanghai), Ruijin Hospital affiliated to Shanghai Jiao Tong University School of Medicine & Shanghai Public Health Clinical Center	Shengyue Wang et al
Wuhan/WH01/2019	EPI_ISL_406798	2019-12-26	General Hospital of Central Theater Command of People's Liberation Army of China	BGI & Institute of Microbiology, Chinese Academy of Sciences & Shandong First Medical University & Shandong Academy of Medical Sciences & General Hospital of Central Theater Command of People's Liberation Army of China	Weijun Chen et al
Wuhan/WIV07/2019	EPI_ISL_402130	2019-12-30	Wuhan Jinyintan Hospital	Wuhan Institute of Virology, Chinese Academy of Sciences	Peng Zhou et al
Wuhan/IVDC-HB-05/2019	EPI_ISL_402121	2019-12-30	National Institute for Viral Disease Control and Prevention, China CDC	National Institute for Viral Disease Control and Prevention, China CDC	Wenjie Tan et al
Wuhan/HBCDC-HB-01/2019	EPI_ISL_402132	2019-12-30	Wuhan Jinyintan Hospital	Hubei Provincial Center for Disease Control and Prevention	Bin Fang et al
Wuhan/HB-WH5-220/2020	EPI_ISL_454965	2020-02-20	Wuhan Chain Medical Labs (CMLabs)	State Key Laboratory of Biotherapy of Sichuan University	Baowen Du et al
Wuhan/IPBCAMS-WH-03/2019	EPI_ISL_403930	2019-12-30	Institute of Pathogen Biology, Chinese Academy of Medical Sciences & Peking Union Medical College	Institute of Pathogen Biology, Chinese Academy of Medical Sciences & Peking Union Medical College	Lili Ren et al A
Taiwan/TSGH-37/2020	EPI_ISL_457733	2020-02-08	TSGH-CP molecular lab	TSGH-CP molecular lab	Cherng-Lih Perng et al
Sichuan/SC-PHCC2-049/2020	EPI_ISL_451369	2020-02-08	West China Hospital of Sichuan University	State Key Laboratory of Biotherapy of Sichuan University	Baowen Du et al
Shanghai/SH0085/2020	EPI_ISL_416385	2020-01-30	Shanghai Public Health Clinical Center, Shanghai Medical College, Fudan University	National Research Center for Translational Medicine (Shanghai), Ruijin Hospital affiliated to Shanghai Jiao Tong University School of Medicine & Shanghai Public Health Clinical Center	Shengyue Wang et al
Australia/NSW02/2020	EPI_ISL_408976	2020-01-22	Centre for Infectious Diseases and Microbiology Laboratory Services	NSW Health Pathology - Institute of Clinical Pathology and Medical Research; Westmead Hospital; University of Sydney	Rockett R et al
Hangzhou/ZJU-011/2020	EPI_ISL_418991	2020-02-04	State Key Laboratory for Diagnosis and Treatment of Infectious Diseases, National Clinical Research Center for Infectious Diseases, First Affiliated Hospital, Zhejiang University School of Medicine, Hangzhou, China 310003	State Key Laboratory for Diagnosis and Treatment of Infectious Diseases, National Clinical Research Center for Infectious Diseases, First Affiliated Hospital, Zhejiang University School of Medicine, Hangzhou, China 310003	Hangping Yao et al
Australia/VIC01/2020	EPI_ISL_406844	2020-01-25	Monash Medical Centre	Collaboration between the University of Melbourne at The Peter Doherty Institute for Infection and Immunity, and the Victorian Infectious Disease Reference Laboratory	Caly et al
Australia/VPRL014/2020	EPI_ISL_455603	2020-01-30	SA Pathology	VPRL	Beard et al
Wuhan/OS52/2020	EPI_ISL_450500	2020-01-10		CAS Key Laboratory of Special Pathogens and Biosafety and Center for Emerging Infectious Diseases	Si et al
Netherlands/Oss_1363500/2020	EPI_ISL_413581	2020-02-29	RIVM	Erasmus Medical Center	David Nieuwenhuijse et al
Wuhan/IPBCAMS-WH-01/2019	EPI_ISL_402123	2019-12-24	Institute of Pathogen Biology, Chinese Academy of Medical Sciences & Peking Union Medical College	Institute of Pathogen Biology, Chinese Academy of Medical Sciences & Peking Union Medical College	Lili Ren et al B
Beijing/DT-travelUK04/2020	EPI_ISL_452336	2020-03-20	Laboratory of Infectious Diseases Center of Beijing Ditan Hospital	Laboratory of Infectious Diseases Center of Beijing Ditan Hospital	Siyuan Yang et al
Beijing/DT-WH02/2020	EPI_ISL_452357	2020-02-04	Laboratory of Infectious Diseases Center of Beijing Ditan Hospital	Laboratory of Infectious Diseases Center of Beijing Ditan Hospital	Siyuan Yang et al
Thailand/Bangkok_168/2020	EPI_ISL_450196	2020-01-23	bumrungrad international hospital	National Institute of Health. Department of medical Sciences, Ministry of Public Health, Thailand	Pilailuk et al A
Thailand/SI200615-NT/2020	EPI_ISL_437618	2020-01-29		Faculty of Medicine	Rodpan et al
Singapore/13/2020	EPI_ISL_414379	2020-02-18	National Centre for Infectious Diseases	Programme in Emerging Infectious Diseases, Duke-NUS Medical School	Danielle E Anderson et al
Singapore/15/2020	EPI_ISL_418996	2020-01-27	National Public Health Laboratory, National Centre for Infectious Diseases	National Public Health Laboratory, National Centre for Infectious Diseases	Mak TM et al
Singapore/43/2020	EPI_ISL_428822	2020-02-16	National Public Health Laboratory, National Centre for Infectious Diseases	National Public Health Laboratory, National Centre for Infectious Diseases	Mak TM et al
Singapore/315/2020	EPI_ISL_462433	2020-02-19	National Public Health Laboratory, National Centre for Infectious Diseases	National Public Health Laboratory, National Centre for Infectious Diseases	Mak TM et al
Singapore/14Clin/2020	EPI_ISL_418998	2020-02-14	National Public Health Laboratory, National Centre for Infectious Diseases	National Public Health Laboratory, National Centre for Infectious Diseases	Mak TM et al
Singapore/18/2020	EPI_ISL_418999	2020-03-01	National Public Health Laboratory, National Centre for Infectious Diseases	National Public Health Laboratory, National Centre for Infectious Diseases	Mak TM et al
Singapore/51/2020	EPI_ISL_428830	2020-02-27	National Public Health Laboratory, National Centre for Infectious Diseases	National Public Health Laboratory, National Centre for Infectious Diseases	Mak TM et al
Spain/Andalucia201373/2020	EPI_ISL_418244	2020-03-02	HOSPITAL UNIVERSITARIO VIRGEN DE LAS NIEVES	Instituto de Salud Carlos III	Iglesias-Caballero et al A
Spain/Andalucia201257/2020	EPI_ISL_455314	2020-02-28	Hospital Virgen del Rocio	Instituto de Salud Carlos III	Iglesias-Caballero et al A
Wuhan/WHUH001/2020	EPI_ISL_449476	2020-01-22		Department of Respiratory and Critical Care	Wang et al
HongKong/HKU-904a/2020	EPI_ISL_450412	2020-01-30		Microbiology	To et al
Yichun/JX2391/2020	EPI_ISL_455461	2020-02-06	Jiangxi Province Center for Disease Control and Prevention	Jiangxi Province Center for Disease Control and Prevention	JianXiong Li et al
Shanghai/SH0030/2020	EPI_ISL_416339	2020-02-03	Shanghai Public Health Clinical Center, Shanghai Medical College, Fudan University	National Research Center for Translational Medicine (Shanghai), Ruijin Hospital affiliated to Shanghai Jiao Tong University School of Medicine & Shanghai Public Health Clinical Center	Shengyue Wang et al
Shanghai/SH0075/2020	EPI_ISL_416378	2020-01-30	Shanghai Public Health Clinical Center, Shanghai Medical College, Fudan University	National Research Center for Translational Medicine (Shanghai), Ruijin Hospital affiliated to Shanghai Jiao Tong University School of Medicine & Shanghai Public Health Clinical Center	Shengyue Wang et al
Australia/VIC13/2020	EPI_ISL_419733	2020-01-31	Victorian Infectious Diseases Reference Laboratory (VIDRL)	Victorian Infectious Diseases Reference Laboratory and Microbiological Diagnostic Unit Public Health Laboratory, Doherty Institute	Caly L. et al A
England/01/2020	EPI_ISL_407071	2020-01-29	Respiratory Virus Unit, Microbiology Services Colindale, Public Health England	Respiratory Virus Unit, Microbiology Services Colindale, Public Health England	Monica Galiano et al
England/02/2020	EPI_ISL_407073	2020-01-29	Respiratory Virus Unit, Microbiology Services Colindale, Public Health England	Respiratory Virus Unit, Microbiology Services Colindale, Public Health England	Monica Galiano et al
Shandong/LY005-2/2020	EPI_ISL_414938	2020-01-24	Shandong Provincial Center for Disease Control and Prevention	Beijing Institute of Microbiology and Epidemiology	Xiao-Lin Jiang et al
Shandong/LY003-2/2020	EPI_ISL_414936	2020-01-23	Shandong Provincial Center for Disease Control and Prevention	Beijing Institute of Microbiology and Epidemiology	Xiao-Lin Jiang et al
Beijing/BJ287/2020	EPI_ISL_430722	2020-01-29	Chinese PLA Institute for Disease Control and Prevention	Chinese PLA Institute for Disease Control and Prevention	Peng Li et al
Beijing/Wuhan_IME-BJ07/2020	EPI_ISL_424360	2020-01-29		Beijing Institute of Microbiology and Epidemiology	Fan et al
Korea/KCDC2003/2020	EPI_ISL_426163	2020-02-23	Division of Viral Diseases, Center for Laboratory Control of Infectious Diseases, Korea Centers for Diseases Control and Prevention	Division of Viral Diseases, Center for Laboratory Control of Infectious Diseases, Korea Centers for Diseases Control and Prevention	Jeong-Min Kim et al A
Korea/KCDC2002/2020	EPI_ISL_425118	2020-01-30	Division of Viral Diseases, Center for Laboratory Control of Infectious Diseases, Korea Centers for Diseases Control and Prevention	Division of Viral Diseases, Center for Laboratory Control of Infectious Diseases, Korea Centers for Diseases Control and Prevention	Jeong-Min Kim et al A
SouthKorea/KCDC05/2020	EPI_ISL_412869	2020-01-30	Division of Viral Diseases, Center for Laboratory Control of Infectious Diseases, Korea Centers for Diseases Control and Prevention	Division of Viral Diseases, Center for Laboratory Control of Infectious Diseases, Korea Centers for Diseases Control and Prevention	Jeong-Min Kim et al B
Shanghai/SH0100/2020	EPI_ISL_416392	2020-02-02	Shanghai Public Health Clinical Center, Shanghai Medical College, Fudan University	National Research Center for Translational Medicine (Shanghai), Ruijin Hospital affiliated to Shanghai Jiao Tong University School of Medicine & Shanghai Public Health Clinical Center	Shengyue Wang et al
USA/AZ1/2020	EPI_ISL_406223	2020-01-22	Arizona Department of Health Services	Pathogen Discovery, Respiratory Viruses Branch, Division of Viral Diseases, Centers for Disease Control and Prevention	Ying Tao et al A
SouthKorea/KCDC24/2020	EPI_ISL_412873	2020-02-06	Division of Viral Diseases, Center for Laboratory Control of Infectious Diseases, Korea Centers for Diseases Control and Prevention	Division of Viral Diseases, Center for Laboratory Control of Infectious Diseases, Korea Centers for Diseases Control and Prevention	Jeong-Min Kim et al A
Anhui/SZ005/2020	EPI_ISL_413485	2020-01-24	Department of microbiology laboratory,Anhui Provincial Center for Disease Control and Prevention	Department of microbiology laboratory,Anhui Provincial Center for Disease Control and Prevention	Weiwei Li et al
Beijing/Wuhan_IME-BJ04/2020	EPI_ISL_424358	2020-01-28		Beijing Institute of Microbiology and Epidemiology	Fan et al
SouthKorea/KCDC07/2020	EPI_ISL_412871	2020-01-31	Division of Viral Diseases, Center for Laboratory Control of Infectious Diseases, Korea Centers for Diseases Control and Prevention	Division of Viral Diseases, Center for Laboratory Control of Infectious Diseases, Korea Centers for Diseases Control and Prevention	Jeong-Min Kim et al A
SouthKorea/KCDC03/2020	EPI_ISL_407193	2020-01-25	Korea Centers for Disease Control & Prevention (KCDC) Center for Laboratory Control of Infectious Diseases Division of Viral Diseases	Korea Centers for Disease Control & Prevention (KCDC) Center for Laboratory Control of Infectious Diseases Division of Viral Diseases	Jeong-Min Kim et al A
SouthKorea/KCDC06/2020	EPI_ISL_412870	2020-01-30	Division of Viral Diseases, Center for Laboratory Control of Infectious Diseases, Korea Centers for Diseases Control and Prevention	Division of Viral Diseases, Center for Laboratory Control of Infectious Diseases, Korea Centers for Diseases Control and Prevention	Jeong-Min Kim et al A
Beijing/BJ390/2020	EPI_ISL_430730	2020-01-31	Chinese PLA Institute for Disease Control and Prevention	Chinese PLA Institute for Disease Control and Prevention	Peng Li et al
Beijing/Wuhan_IME-BJ02/2020	EPI_ISL_424356	2020-01-25		Beijing Institute of Microbiology and Epidemiology	Fan et al
Beijing/235/2020	EPI_ISL_413521	2020-01-28		Infectious Disease Control Center	Li et al
SouthKorea/KUMC05/2020	EPI_ISL_413515	2020-02-27	Division of Infectious Diseases, Department of Internal Medicine, Korea University College of Medicine	Department of Microbiology, Institute for Viral Diseases, College of Medicine, Korea University	Changmin Kang et al
Korea/KCDC2018/2020	EPI_ISL_427812	2020-02-19	Division of Viral Diseases, Center for Laboratory Control of Infectious Diseases, Korea Centers for Diseases Control and Prevention	Division of Viral Diseases, Center for Laboratory Control of Infectious Diseases, Korea Centers for Diseases Control and Prevention	Jeong-Min Kim et al A
Thailand/Bangkok_580/2020	EPI_ISL_447918	2020-02-01		National Institute of Health. Department of medical Sciences, Ministry of Public Health, Thailand	Pilailuk et al A
Australia/NSW04/2020	EPI_ISL_417030	2020-01-24	Centre for Infectious Diseases and Microbiology Laboratory Services	NSW Health Pathology - Institute of Clinical Pathology and Medical Research; Westmead Hospital; University of Sydney	Eden J-S et al
USA/TX1/2020	EPI_ISL_411956	2020-02-11	Texas Department of State Health Services	Pathogen Discovery, Respiratory Viruses Branch, Division of Viral Diseases, Centers for Disease Control and Prevention	Krista Queen et al A
Guangzhou/GZMU0042/2020	EPI_ISL_414688	2020-02-25	State Key Laboratory of Respiratory Disease, National Clinical Research Center for Respiratory Disease, Guangzhou Institute of Respiratory Health, the First Affiliated Hospital of Guangzhou Medical University	The First Affiliated Hospital of Guangzhou Medical University & BGI-Shenzhen	Zhao et al et al
Wuhan/HB-WH1-144/2020	EPI_ISL_455368	2020-02-23	Wuhan Chain Medical Labs (CMLabs)	State Key Laboratory of Biotherapy of Sichuan University	Baowen Du et al
Japan/TY-WK-012/2020	EPI_ISL_408665	2020-01-29	Dept. of Virology III, National Institute of Infectious Diseases	Pathogen Genomics Center, National Institute of Infectious Diseases	Tsuyoshi Sekizuka et al A
Japan/TY-WK-501/2020	EPI_ISL_408666	2020-01-31	Dept. of Virology III, National Institute of Infectious Diseases	Pathogen Genomics Center, National Institute of Infectious Diseases	Tsuyoshi Sekizuka et al B
Japan/TY-WK-521/2020	EPI_ISL_408667	2020-01-31	Dept. of Virology III, National Institute of Infectious Diseases	Pathogen Genomics Center, National Institute of Infectious Diseases	Tsuyoshi Sekizuka et al B
Guangdong/20SF025/2020	EPI_ISL_403935	2020-01-15	Guangdong Provincial Center for Diseases Control and Prevention; Guangdong Provincial Public Health	Department of Microbiology, Guangdong Provincial Center for Diseases Control and Prevention	Min Kang et al A
Shenzhen/SZTH-002/2020	EPI_ISL_406593	2020-01-13	Shenzhen Key Laboratory of Pathogen and Immunity, National Clinical Research Center for Infectious Disease, Shenzhen Third People's Hospital	Shenzhen Key Laboratory of Pathogen and Immunity, National Clinical Research Center for Infectious Disease, Shenzhen Third People's Hospital	Yang Yang et al
Nanchang/JX174/2020	EPI_ISL_421238	2020-01-29	Jiangxi Province Center for Disease Control and Prevention	Jiangxi Province Center for Disease Control and Prevention	JianXiong Li et al
Thailand/SI202205-NT/2020	EPI_ISL_437616	2020-02-07		Faculty of Medicine	Rodpan et al
Beijing/BJ556/2020	EPI_ISL_430733	2020-02-04	Chinese PLA Institute for Disease Control and Prevention	Chinese PLA Institute for Disease Control and Prevention	Peng Li et al
Beijing/BJ782/2020	EPI_ISL_430741	2020-02-10	Chinese PLA Institute for Disease Control and Prevention	Chinese PLA Institute for Disease Control and Prevention	Peng Li et al
Malaysia/MKAK-CL-2020-5096/2020	EPI_ISL_416885	2020-01-30	National Public Health Laboratory	Malaysia Genome Institute	Mohd Noor Mat Isa et al
Malaysia/IMR_WC119/2020	EPI_ISL_455790	2020-01-30	Institute for Medical Research, Infectious Disease Research Centre, National Institutes of Health, Ministry of Health Malaysia	Malaysia Genome Institute	Mohd Noor Mat Isa et al
Thailand/SI200468-NT/2020	EPI_ISL_437620	2020-01-25		Faculty of Medicine	Rodpan et al
Thailand/Nonthaburi_193/2020	EPI_ISL_447911	2020-01-24		National Institute of Health. Department of medical Sciences, Ministry of Public Health, Thailand	Pilailuk et al A
Thailand/SI202620-NT/2020	EPI_ISL_437615	2020-02-22		Faculty of Medicine	Rodpan et al
Thailand/SI202872-NT/2020	EPI_ISL_437613	2020-02-25		Faculty of Medicine	Rodpan et al
Thailand/SI203285-NT/2020	EPI_ISL_437612	2020-01-23		Faculty of Medicine	Rodpan et al
Thailand/Bangkok_1716/2020	EPI_ISL_447920	2020-02-25		National Institute of Health. Department of medical Sciences, Ministry of Public Health, Thailand	Pilailuk et al A
Thailand/Bangkok-0035/2020	EPI_ISL_429171	2020-03-18	Ramathibodi Hospital	COVID-19 Network Investigations (CONI) Alliance	Elizabeth Batty et al A
Thailand/Bangkok-0079/2020	EPI_ISL_447020	2020-04-01	Ramathibodi Hospital	COVID-19 Network Investigations (CONI) Alliance	Elizabeth Batty et al B
Thailand/Bangkok-0037/2020	EPI_ISL_429173	2020-03-21	Ramathibodi Hospital	COVID-19 Network Investigations (CONI) Alliance	Elizabeth Batty et al A
Thailand/Bangkok-CONI-0130/2020	EPI_ISL_455924	2020-03-12	Ramathibodi Hospital	COVID-19 Network Investigations (CONI) Alliance	Elizabeth Batty et al B
Thailand/Bangkok_2489/2020	EPI_ISL_455607	2020-03-13	Praram 9 Hospital	National Institute of Health. Department of medical Sciences, Ministry of Public Health, Thailand	Pilailuk et al A
Thailand/Bangkok-0089/2020	EPI_ISL_447029	2020-04-07	Ramathibodi Hospital	COVID-19 Network Investigations (CONI) Alliance	Elizabeth Batty et al B
Thailand/Bangkok-0085/2020	EPI_ISL_447026	2020-04-03	Ramathibodi Hospital	COVID-19 Network Investigations (CONI) Alliance	Elizabeth Batty et al B
Guangdong/20SF254/2020	EPI_ISL_428457	2020-01-23	Guangdong Provincial Center for Diseases Control and Prevention;Guangdong Provincial Institute of Public Health	School of Public Health, The University of Hong Kong	Bosheng Li et al
USA/CA1/2020	EPI_ISL_406034	2020-01-23	California Department of Public Health	Pathogen Discovery, Respiratory Viruses Branch, Division of Viral Diseases, Centers for Disease Control and Prevention	Anna Uehara et al A
Vietnam/CM99/2020	EPI_ISL_416429	2020-02-11	National Influenza Center, National Institute of Hygiene and Epidemiology (NIHE)	National Influenza Center, National Institute of Hygiene and Epidemiology (NIHE)	Le Quynh Mai et al
Vietnam/38142/2020	EPI_ISL_416427	2020-01-24	National Influenza Center, National Institute of Hygiene and Epidemiology (NIHE)	National Influenza Center, National Institute of Hygiene and Epidemiology (NIHE)	Le Quynh Mai et al
Vietnam/VR03-38142/2020	EPI_ISL_408668	2020-01-24	National Influenza Center - National Institute of Hygiene and Epidemiology (NIHE)	National Influenza Center - National Institute of Hygiene and Epidemiology (NIHE)	Ung Thi Hong Trang et al
Korea/KCDC2014/2020	EPI_ISL_426187	2020-02-12	Division of Viral Diseases, Center for Laboratory Control of Infectious Diseases, Korea Centers for Diseases Control and Prevention	Division of Viral Diseases, Center for Laboratory Control of Infectious Diseases, Korea Centers for Diseases Control and Prevention	Jeong-Min Kim et al A
Korea/KCDC2012/2020	EPI_ISL_426182	2020-02-09	Division of Viral Diseases, Center for Laboratory Control of Infectious Diseases, Korea Centers for Diseases Control and Prevention	Division of Viral Diseases, Center for Laboratory Control of Infectious Diseases, Korea Centers for Diseases Control and Prevention	Jeong-Min Kim et al A
USA/IL2/2020	EPI_ISL_410045	2020-01-28	IL Department of Public Health Chicago Laboratory	Pathogen Discovery, Respiratory Viruses Branch, Division of Viral Diseases, Centers for Disease Control and Prevention	Yan Li et al A
USA/TX-HMH0127/2020	EPI_ISL_434827	2020-03-20	Houston Methodist Hospital	Houston Methodist Hospital	S. Wesley Long et al
Taiwan/CGMH-CGU-29/2020	EPI_ISL_464093	2020-04-02	Laboratory Medicine	Department of Laboratory Medicine, Lin-Kou Chang Gung Memorial Hospital, Taoyuan, Taiwan	Kuo-Chien Tsao et al
USA/VI-CDC-3638/2020	EPI_ISL_464167	2020-03-19	VI-US Virgin Islands Department of Health	Pathogen Discovery, Respiratory Viruses Branch, Division of Viral Diseases, Centers for Disease Control and Prevention	Krista Queen et al A
USA/GA-CDC-2059/2020	EPI_ISL_452125	2020-03-07	Georgia Department of Health	Pathogen Discovery, Respiratory Viruses Branch, Division of Viral Diseases, Centers for Disease Control and Prevention	Jing Zhang et al A
env/USA/FL-UF3/2020	EPI_ISL_434677	2020-03-25	Lednicky Laboratory at Emerging Pathogens Institute	Lednicky Laboratory at Emerging Pathogens Institute	Shankar et al
USA/SC_3520/2020	EPI_ISL_424902	2020-03-05	SC Dept of Health and Env. Control-Bureau of Laboratories	Pathogen Discovery, Respiratory Viruses Branch, Division of Viral Diseases, Centers for Disease Control and Prevention	Ying Tao et al B
USA/GA-EHC-086H/2020	EPI_ISL_455356	2020-03-10	Emory Molecular Diagnostics Laboratory, Emory Healthcare	Piantadosi Lab, Emory Department of Pathology	Ahmed Babiker et al
NewZealand/20VR0987/2020	EPI_ISL_456172	2020-03-17	LabPLUS	Institute of Environmental Science and Research (ESR)	Matt Storey et al A
Australia/NSW213/2020	EPI_ISL_427726	2020-03-19	Centre for Infectious Diseases and Microbiology Public Health	NSW Health Pathology - Institute of Clinical Pathology and Medical Research; Westmead Hospital; University of Sydney	Rockett R et al
Australia/NSW374/2020	EPI_ISL_451634	2020-03-21	South Eastern Area Laboratory Services	NSW Health Pathology - Institute of Clinical Pathology and Medical Research; Westmead Hospital; University of Sydney	CIDM-PH et al. et al
NewZealand/20VR0275/2020	EPI_ISL_416538	2020-03-15	Wellington Hospital	Institute of Environmental Science and Research (ESR)	Wellington SCL et al
Spain/LaRioja201568/2020	EPI_ISL_455340	2020-03-05	Hospital San Pedro	Instituto de Salud Carlos III	Iglesias-Caballero et al A
Spain/COV000857/2020	EPI_ISL_452695	2020-03-12	Hospital Universitario Araba. Vitoria-Gasteiz,	SeqCOVID-SPAIN consortium/IBV(CSIC)	Silvia HernÃ¡ez Crespo et al
Spain/COV000871/2020	EPI_ISL_452685	2020-03-25	Servicio de MicrobiologÃ­a. Hospital Universitario Donostia. OSI Donostialdea. Ãrea de Enfermedades Infecciosas, Grupo de InfecciÃ³n Respiratoria y Resistencia Antimicrobiana. Instituto de InvestigaciÃ³n Sanitaria Biodonostia.	SeqCOVID-SPAIN consortium/IBV(CSIC)	Gustavo Cilla et al
Brazil/AMBR-02/2020	EPI_ISL_417034	2020-03-16	Laboratorio de Ecologia de Doencas Transmissiveis na Amazonia, Instituto Leonidas e Maria Deane - Fiocruz Amazonia	Laboratorio de Ecologia de Doencas Transmissiveis na Amazonia, Instituto Leonidas e Maria Deane - Fiocruz Amazonia	Valdinete Nascimento et al
Spain/Valencia6/2020	EPI_ISL_416485	2020-02-27	Servicio de Microbiologia. Consorcio Hospital General Universitario de Valencia	Sequencing and Bioinformatics Service and Molecular Epidemiology Research Group. FISABIO-Public Health	Griselda De Marco et al A
Georgia/Tb-390/2020	EPI_ISL_416477	2020-03-08	R. G. Lugar Center for Public Health Research, National Center for Disease Control and Public Health (NCDC) of Georgia.	R. G. Lugar Center for Public Health Research, National Center for Disease Control and Public Health (NCDC) of Georgia.	Marine Murtskhvaladze et al
Spain/COV002069/2020	EPI_ISL_452365	2020-04-10	Servicio de MicrobiologÃ­a. HRU de MÃ¡laga. Servicio Andaluz de Salud	SeqCOVID-SPAIN consortium/IBV(CSIC)	Inmaculada de Toro Peinado et al
France/GE1583/2020	EPI_ISL_414623	2020-02-25	Laboratoire de Virologie Institut de Virologie - INSERM U 1109 HÃ´pitaux Universitaires de Strasbourg	National Reference Center for Viruses of Respiratory Infections, Institut Pasteur, Paris	MÃ©lnie Albert et al A
Spain/LaRioja201277/2020	EPI_ISL_455336	2020-02-29	Hospital San Pedro	Instituto de Salud Carlos III	Iglesias-Caballero et al A
Spain/PaisVasco201388/2020	EPI_ISL_455351	2020-02-29	Hospital Txagorritxu	Instituto de Salud Carlos III	Iglesias-Caballero et al A
Spain/COV002058/2020	EPI_ISL_452371	2020-04-01	Servicio de MicrobiologÃ­a. HRU de MÃ¡laga. Servicio Andaluz de Salud	SeqCOVID-SPAIN consortium/IBV(CSIC)	Inmaculada de Toro Peinado et al
Switzerland/100143/2020	EPI_ISL_451727	2020-03-16	Viollier AG	Department of Biosystems Science and Engineering, ETH ZÃ¼rich	Christian Beisel et al
Spain/COV002063/2020	EPI_ISL_452367	2020-04-06	Servicio de MicrobiologÃ­a. HRU de MÃ¡laga. Servicio Andaluz de Salud	SeqCOVID-SPAIN consortium/IBV(CSIC)	Inmaculada de Toro Peinado et al
Spain/COV001944/2020	EPI_ISL_452434	2020-03-12	Servicio de MicrobiologÃ­a. HRU de MÃ¡laga. Servicio Andaluz de Salud	SeqCOVID-SPAIN consortium/IBV(CSIC)	Inmaculada de Toro Peinado et al
Spain/COV001940/2020	EPI_ISL_452437	2020-03-12	Servicio de MicrobiologÃ­a. HRU de MÃ¡laga. Servicio Andaluz de Salud	SeqCOVID-SPAIN consortium/IBV(CSIC)	Inmaculada de Toro Peinado et al
Spain/COV001191/2020	EPI_ISL_452566	2020-03-25	Servicio de MicrobiologÃ­a y ParasitologÃ­a clÃ­nica. UCEIMP. Hospital Universitario Virgen del RocÃ­o/IBIS/CSIC/US.	SeqCOVID-SPAIN consortium/IBV(CSIC)	Guillermo MartÃ­Â­n GutiÃ©rrez et al
USA/WY-WYPHL-00040/2020	EPI_ISL_462932	2020-03-24	Wyoming Public Health Laboratory	Center for Global Health, University of New Mexico Health Sciences Center	Daryl Domman et al
Australia/NSW192/2020	EPI_ISL_427797	2020-03-26	Centre for Infectious Diseases and Microbiology Public Health	NSW Health Pathology - Institute of Clinical Pathology and Medical Research; Westmead Hospital; University of Sydney	Bachmann N et al
Australia/NSW182/2020	EPI_ISL_427713	2020-03-21	Centre for Infectious Diseases and Microbiology Public Health	NSW Health Pathology - Institute of Clinical Pathology and Medical Research; Westmead Hospital; University of Sydney	Bachmann N et al
Australia/NT08/2020	EPI_ISL_426634	2020-03-20	Royal Darwin Hospital Pathology	Microbiological Diagnostic Unit Public Health Laboratory and Victorian Infectious Diseases Reference Laboratory, Doherty Institute	Meumann et al
Australia/NSW186/2020	EPI_ISL_427803	2020-03-24	Centre for Infectious Diseases and Microbiology Public Health	NSW Health Pathology - Institute of Clinical Pathology and Medical Research; Westmead Hospital; University of Sydney	Timms V et al
Australia/NSW547/2020	EPI_ISL_455086	2020-04-03	South Eastern Area Laboratory Services	NSW Health Pathology - Institute of Clinical Pathology and Medical Research; Westmead Hospital; University of Sydney	CIDM-PH et al. et al
NewZealand/20VR1836/2020	EPI_ISL_456277	2020-03-27	Southern Community Labs Dunedin	Institute of Environmental Science and Research (ESR)	Matt Storey et al A
Spain/Valencia4/2020	EPI_ISL_416483	2020-02-26	Servicio de MicrobiologÃ­a. Consorcio Hospital General Universitario de Valencia	Sequencing and Bioinformatics Service and Molecular Epidemiology Research Group. FISABIO-Public Health	Maria Alma Bracho et al
Spain/Valencia5/2020	EPI_ISL_416484	2020-02-27	Servicio de MicrobiologÃ­a. Consorcio Hospital General Universitario de Valencia	Sequencing and Bioinformatics Service and Molecular Epidemiology Research Group. FISABIO-Public Health	Maria Dolores Ocete et al
Spain/COV000860/2020	EPI_ISL_452692	2020-02-29	Hospital Universitario Araba. Vitoria-Gasteiz,	SeqCOVID-SPAIN consortium/IBV(CSIC)	Silvia HernÃ¡ez Crespo et al
Spain/COV000692/2020	EPI_ISL_452772	2020-02-29	Hospital Universitario Araba. Vitoria-Gasteiz,	SeqCOVID-SPAIN consortium/IBV(CSIC)	Silvia HernÃ¡ez Crespo et al
Spain/Valencia54/2020	EPI_ISL_425178	2020-02-28	Servicio de MicrobiologÃ­a. Consorcio Hospital General Universitario de Valencia	Sequencing and Bioinformatics Service and Molecular Epidemiology Research Group. FISABIO-Public Health	David Navarro et al
Spain/Valencia266/2020	EPI_ISL_436361	2020-02-29	Servicio de MicrobiologÃ­a. Consorcio Hospital General Universitario de Valencia	Sequencing and Bioinformatics Service and Molecular Epidemiology Research Group. FISABIO-Public Health	Neris Garcia-Gonzalez et al A
Spain/COV000716/2020	EPI_ISL_452752	2020-03-05	Hospital Universitario Araba. Vitoria-Gasteiz,	SeqCOVID-SPAIN consortium/IBV(CSIC)	Silvia HernÃ¡ez Crespo et al
Chile/Santiago_3/2020	EPI_ISL_445245	2020-03-06	CLINICA ALEMANA DE SANTIAGO S.A.	Instituto de Salud Publica de Chile	AndrÃ©s E Castillo et al
Spain/Valencia23/2020	EPI_ISL_419687	2020-02-27	Servicio de MicrobiologÃ­a. Consorcio Hospital General Universitario de Valencia	Sequencing and Bioinformatics Service and Molecular Epidemiology Research Group. FISABIO-Public Health	Giuseppe D'Auria et al
Mexico/CDMX-INCMNSZ_02/2020	EPI_ISL_426362	2020-03-10	Instituto Nacional de Ciencias Medicas y Nutricion Salvador Zubiran	Instituto Nacional de Ciencias Medicas y Nutricion Salvador Zubiran	Guillermo M. Ruiz-Palacios et al
Spain/COV001367/2020	EPI_ISL_452534	2020-03-12	ClÃ­nica Universidad de Navarra. Servicio de Enfermedades Infecciosas y MicrobiologÃ­a clÃ­nica	SeqCOVID-SPAIN consortium/IBV(CSIC)	Mirian FernÃ¡ndez-Alonso et al
Spain/COV002026/2020	EPI_ISL_452393	2020-03-16	Servicio de MicrobiologÃ­a. HRU de MÃ¡laga. Servicio Andaluz de Salud	SeqCOVID-SPAIN consortium/IBV(CSIC)	Inmaculada de Toro Peinado et al
Spain/COV001372/2020	EPI_ISL_452529	2020-03-13	ClÃ­nica Universidad de Navarra. Servicio de Enfermedades Infecciosas y MicrobiologÃ­a clÃ­nica	SeqCOVID-SPAIN consortium/IBV(CSIC)	Mirian FernÃ¡ndez-Alonso et al
Brazil/RJ0113/2020	EPI_ISL_418959	2020-03-17	Universidade Federal do Rio de Janeiro - UFRJ	Bioinformatics Laboratory - LNCC	Filipe Romero et al
Senegal/136/2020	EPI_ISL_418216	2020-03-13	Institut Pasteur Dakar	Institut Pasteur de Dakar	Ndongo Dia et al
Spain/COV000784/2020	EPI_ISL_452724	2020-03-09	Hospital Universitario Araba. Vitoria-Gasteiz,	SeqCOVID-SPAIN consortium/IBV(CSIC)	Silvia HernÃ¡ez Crespo et al
Chile/Santiago_op3d1/2020	EPI_ISL_415660	2020-03-07	Laboratory of Molecular Virology, Pontificia Universidad CatÃ³lica de Chile	MSHS Pathogen Surveillance Program	Rafael A. Medina et al
Kazakhstan/16238/2020	EPI_ISL_454498	2020-04-14	RSE "National Center for Biotechnology"	RSE "National Center for Biotechnology"	Alexandr Shevtsov et al
Kazakhstan/7263/2020	EPI_ISL_454571	2020-03-25	National Center of Expertise	National Center for Expertise, National Center for Biotechnology, Kazakhstan	Abdaliyev Askar et al
Poland/Wro-02/2020	EPI_ISL_437625	2020-03-18	Laboratory of Genomics & Bioinformatics, Institute of Immunology and Experimental Therapy, Polish Academy of Sciences Oddzial Mikrobiologii Wojewodzkiej Stacji Sanitarno-Epidemiologicznej.	Laboratory of Genomics & Bioinformatics, Institute of Immunology and Experimental Therapy, Polish Academy of Sciences	Dorota Kujawa et al
Spain/Valencia104/2020	EPI_ISL_436199	2020-03-18	Servicio de MicrobiologÃ­a. Consorcio Hospital General Universitario de Valencia	Sequencing and Bioinformatics Service and Molecular Epidemiology Research Group. FISABIO-Public Health	Marta Pla Diaz et al
Spain/COV002068/2020	EPI_ISL_452366	2020-04-08	Servicio de MicrobiologÃ­a. HRU de MÃ¡laga. Servicio Andaluz de Salud	SeqCOVID-SPAIN consortium/IBV(CSIC)	Inmaculada de Toro Peinado et al
Netherlands/Friesland_17/2020	EPI_ISL_455120	2020-04-03	Dutch COVID-19 response team	Erasmus Medical Center	Bas Oude Munnink et al
Kazakhstan/7341/2020	EPI_ISL_454572	2020-03-25	National Center of Expertise	National Center for Expertise, Kazakhstan National Center for Biotechnology, Kazakhstan	Abdaliyev Askar et al
Spain/COV001328/2020	EPI_ISL_452545	2020-03-23	Servicio de MicrobiologÃ­a y ParasitologÃ­a clÃ­nica. UCEIMP. Hospital Universitario Virgen del RocÃ­o/IBIS/CSIC/US.	SeqCOVID-SPAIN consortium/IBV(CSIC)	Guillermo MartÃ­Â­n GutiÃ©rrez et al
Kazakhstan/34391/2020	EPI_ISL_454519	2020-04-26	RSE "National Center for Biotechnology"	RSE "National Center for Biotechnology"	Alexandr Shevtsov et al
Kazakhstan/16173/2020	EPI_ISL_454497	2020-05-14	RSE "National Center for Biotechnology"	RSE "National Center for Biotechnology"	Alexandr Shevtsov et al
Kazakhstan/17920/2020	EPI_ISL_454577	2020-04-15	Laboratory of virology, National Center of Expertise	Laboratory of molecular-genetic research, National Center of Expertise, Kazakhstan National Center for Biotechnology, Kazakhstan	Abdaliyev Askar et al
India/ILSCV20165/2020	EPI_ISL_463073	2020-05-05	Institute of Life Sciences, Bhubaneswar	Immunogenomics lab, Institute of Life Sciences, Bhubaneswar	Sunil Raghav et al
Turkey/HSGM-1027/2020	EPI_ISL_437317	2020-03-27	Ministry of Health Turkey	Ministry of Health Turkey	Fatma Bayrakdar et al A
Australia/QLD02/2020	EPI_ISL_407896	2020-01-30	Pathology Queensland	Public Health Virology Laboratory	Ben Huang et al A
Australia/QLD03/2020	EPI_ISL_410717	2020-02-05	Pathology Queensland	Public Health Virology Laboratory	Ben Huang et al B
Australia/VIC07/2020	EPI_ISL_416415	2020-02-08	Victorian Infectious Diseases Reference Laboratory (VIDRL)	Victorian Infectious Diseases Reference Laboratory and Microbiological Diagnostic Unit Public Health Laboratory, Doherty Institute	Caly L. et al A
Australia/QLD01/2020	EPI_ISL_407894	2020-01-28	Pathology Queensland	Public Health Virology Laboratory	Ben Huang et al A
USA/CA7/2020	EPI_ISL_411954	2020-02-06	California Department of Public Health	Pathogen Discovery, Respiratory Viruses Branch, Division of Viral Diseases, Centers for Disease Control and Prevention	Krista Queen et al A
Australia/QLD04/2020	EPI_ISL_410718	2020-02-05	Pathology Queensland	Public Health Virology Laboratory	Ben Huang et al A
Oman/RESP-20-1976/2020	EPI_ISL_457938	2020-03-15	Oman-NIC	Oman-NIC	Samira Al-Maruqi et al
Netherlands/Flevoland_13/2020	EPI_ISL_460836	2020-04-09	Dutch COVID-19 response team	Erasmus Medical Center	Bas Oude Munnink et al
USA/MN-MDH-313/2020	EPI_ISL_450773	2020-03-30	Minnesota Department of Health, Public Health Laboratory	Minnesota Department of Health, Public Health Laboratory	Matt Plumb et al
Uganda/UG001/2020	EPI_ISL_451183	2020-03-25	Uganda Virus Research Institute	MRC/UVRI & LSHTM Uganda Research Unit	Dan Lule Bugembe et al
DRC/300/2020	EPI_ISL_420841	2020-03-22	Viral Respiratory Lab, National Institute for Biomedical Research (INRB)	Pathogen Sequencing Lab, National Institute for Biomedical Research (INRB)	Placide Mbala-Kingebeni et al
Uganda/UG012/2020	EPI_ISL_451194	2020-03-22	Uganda Virus Research Institute	MRC/UVRI & LSHTM Uganda Research Unit	Dan Lule Bugembe et al
Oman/RESP-20-2631/2020	EPI_ISL_457976	2020-03-17	Oman-NIC	Oman-NIC	Samira Al-Maruqi et al
Jordan/SR-0336/2020	EPI_ISL_450188	2020-04-06	Biolab Diagnostic Laboratories	Andersen lab at Scripps Research	Issa Abu-Dayyeh et al
Oman/RESP-20-4736/2020	EPI_ISL_457991	2020-03-22	Oman-NIC	Oman-NIC	Samira Al-Maruqi et al
Sweden/20-07739/2020	EPI_ISL_450816	2020-04-22	orestadsklinikens VC	The Public Health Agency of Sweden	Lisa Kjellberg / Laura Plavitu et al
Sweden/20-07741/2020	EPI_ISL_445241	2020-04-23	Ãƒâ€“restadsklinikens VC	The Public Health Agency of Sweden	Lisa Kjellberg / Laura Plavitu et al
Sweden/20-07394/2020	EPI_ISL_452236	2020-04-14	VC Sorgenfrimottagningen	The Public Health Agency of Sweden	Lisa Esbjornsson Klemendz et al
Uganda/UG017/2020	EPI_ISL_451199	2020-04-20	Uganda Virus Research Institute	MRC/UVRI & LSHTM Uganda Research Unit	Dan Lule Bugembe et al
Oman/RESP-20-5414/2020	EPI_ISL_457993	2020-03-24	Oman-NIC	Oman-NIC	Samira Al-Maruqi et al
Ghana/2828_S6/2020	EPI_ISL_422397	2020-03-29	NMIMR, Department of Virology	WACCBIP, University of Ghana	Joyce M. Ngoi et al
Senegal/620/2020	EPI_ISL_420078	2020-03-20	Institut Pasteur Dakar	Institut Pasteur de Dakar	Ndongo Dia et al
Ghana/3177_S12/2020	EPI_ISL_422403	2020-03-30	NMIMR, Department of Virology	WACCBIP, University of Ghana	Joyce M. Ngoi et al
Ghana/1651_S3/2020	EPI_ISL_422387	2020-03-25	NMIMR, Department of Virology	WACCBIP, University of Ghana	Joyce M. Ngoi et al
India/NIV-4369/2020	EPI_ISL_454531	2020-03-22	NIV Influenza	NIV Influenza	Potdar V et al A
Tunisia/COV0010-12/2020	EPI_ISL_463001	2020-03-18		Clinical virology	Fares et al
Ghana/3176_S11/2020	EPI_ISL_422402	2020-03-30	NMIMR, Department of Virology	WACCBIP, University of Ghana	Joyce M. Ngoi et al
Tunisia/MHT_2/2020	EPI_ISL_458286	2020-03-24		Bundeswehr Institute of Microbiology	Handrick et al
Bangladesh/BARJ_CVASU_CTG_506/2020	EPI_ISL_450342	2020-05-08	Corona (COVID-19) Testing Laboratory and Bangladesh Institute of Tropical & Infectious Diseases	Basic and Applied Research on Jute Project	Rasel Ahmed et al
Bangladesh/BARJ_CVASU_CTG_501/2020	EPI_ISL_450339	2020-05-10	Corona (COVID-19) Testing Laboratory and Bangladesh Institute of Tropical & Infectious Diseases	Basic and Applied Research on Jute Project	Rasel Ahmed et al
Bangladesh/BARJ_CVASU_CTG_502/2020	EPI_ISL_450340	2020-05-13	Corona (COVID-19) Testing Laboratory and Bangladesh Institute of Tropical & Infectious Diseases	Basic and Applied Research on Jute Project	Rasel Ahmed et al
Bangladesh/BARJ_CVASU_CTG_503/2020	EPI_ISL_450341	2020-05-13		Basic and Applied Research on Jute Project	Md. Sabbir Hossain et al
Nigeria/OS116-CV17/2020	EPI_ISL_455425	2020-03-29	Nigeria Centre for Disease Control (NCDC)	African Centre of Excellence for Genomics of Infectious Diseases (ACEGID), Redeemer's University, Ede, Osun State, Nigeria	Oluniyi P.E. et al A
Nigeria/OS125-CV20/2020	EPI_ISL_455427	2020-03-29	Nigeria Centre for Disease Control (NCDC)	African Centre of Excellence for Genomics of Infectious Diseases (ACEGID), Redeemer's University, Ede, Osun State, Nigeria	Oluniyi P.E. et al A
Nigeria/OS055-CV8/2020	EPI_ISL_455418	2020-03-29	Nigeria Centre for Disease Control (NCDC)	African Centre of Excellence for Genomics of Infectious Diseases (ACEGID), Redeemer's University, Ede, Osun State, Nigeria	Oluniyi P.E. et al A
Nigeria/OS030-CV5/2020	EPI_ISL_455415	2020-03-29	Nigeria Centre for Disease Control (NCDC)	African Centre of Excellence for Genomics of Infectious Diseases (ACEGID), Redeemer's University, Ede, Osun State, Nigeria	Oluniyi P.E. et al A
Nigeria/OS075-CV12/2020	EPI_ISL_455423	2020-03-29	Nigeria Centre for Disease Control (NCDC)	African Centre of Excellence for Genomics of Infectious Diseases (ACEGID), Redeemer's University, Ede, Osun State, Nigeria	Oluniyi P.E. et al A
Nigeria/OS070-CV11/2020	EPI_ISL_455422	2020-03-29	Nigeria Centre for Disease Control	African Centre of Excellence for Genomics of Infectious Diseases (ACEGID), Redeemer's University, Ede, Osun State, Nigeria	Oluniyi P.E. et al A
Nigeria/OS122-CV18/2020	EPI_ISL_455426	2020-03-29	Nigeria Centre for Disease Control	African Centre of Excellence for Genomics of Infectious Diseases (ACEGID), Redeemer's University, Ede, Osun State, Nigeria	Oluniyi P.E. et al A
India/GBRC15/2020	EPI_ISL_437443	2020-04-27	Department of MicroBiology, Government Medical College, Surat	Gujarat Biotechnology Research Centre	Zuber Saiyed et al
Senegal/618/2020	EPI_ISL_420077	2020-03-20	Institut Pasteur Dakar	Institut Pasteur de Dakar	Ndongo Dia et al
SaudiArabia/KAUST-Makkah06/2020	EPI_ISL_437462	2020-03-23	Pathogen Genomics Lab King Abdullah University of Science and Technology(KAUST)	Pathogen Genomics Lab King Abdullah University of Science and Technology(KAUST)	Sharif Hala et al
SaudiArabia/KAUST-Makkah03/2020	EPI_ISL_437459	2020-03-23	Pathogen Genomics Lab King Abdullah University of Science and Technology(KAUST)	Pathogen Genomics Lab King Abdullah University of Science and Technology(KAUST)	Sharif Hala et al
SaudiArabia/KAUST-Makkah13/2020	EPI_ISL_437466	2020-03-23	Pathogen Genomics Lab King Abdullah University of Science and Technology(KAUST)	Pathogen Genomics Lab King Abdullah University of Science and Technology(KAUST)	Sharif Hala et al
SaudiArabia/KAUST-Makkah05/2020	EPI_ISL_437461	2020-03-23	Pathogen Genomics Lab King Abdullah University of Science and Technology(KAUST)	Pathogen Genomics Lab King Abdullah University of Science and Technology(KAUST)	Sharif Hala et al
Nigeria/OS085-CV14/2020	EPI_ISL_455424	2020-03-29	Nigeria Centre for Disease Control (NCDC)	African Centre of Excellence for Genomics of Infectious Diseases (ACEGID), Redeemer's University, Ede, Osun State, Nigeria	Oluniyi P.E. et al A
Bangladesh/BARJ_CVASU_CTG_518/2020	EPI_ISL_450345	2020-05-10	Corona (COVID-19) Testing Laboratory and Bangladesh Institute of Tropical & Infectious Diseases	Basic and Applied Research on Jute Project	Md. Sabbir Hossain et al
India/GBRC101/2020	EPI_ISL_450790	2020-04-28	Pandit Deendayal Upadhyay Government Medical College, Rajkot	Gujarat Biotechnology Research Centre	Zarna Patel et al
India/GBRC80/2020	EPI_ISL_455015	2020-04-28	Pandit Deendayal Upadhyay Government Medical College, Rajkot	Gujarat Biotechnology Research Centre	Snehal Bagatharia et al A
SaudiArabia/KAUST-Jeddah70/2020	EPI_ISL_437757	2020-04-01	Pathogen Genomics Lab King Abdullah University of Science and Technology(KAUST)	Pathogen Genomics Lab King Abdullah University of Science and Technology(KAUST)	Sharif Hala et al
Australia/NSW560/2020	EPI_ISL_455099	2020-05-24	South Eastern Area Laboratory Services	NSW Health Pathology - Institute of Clinical Pathology and Medical Research; Westmead Hospital; University of Sydney	CIDM-PH et al. et al
Russia/Kabardino-Balkaria-80503/2020	EPI_ISL_428898	2020-03-23	State Research Center of Virology and Biotechnology VECTOR, Department of Collection of Microorganisms	State Research Center of Virology and Biotechnology VECTOR, Department of Collection of Microorganisms	Sergey A. Bodnev et al
India/1-31/2020	EPI_ISL_413523	2020-01-31	Indian Council of Medical Research-National Institute of Virology	National Influenza Center, Indian Council of Medical Research-National Institute of Virology	Potdar V et al B
HongKong/HKU-907a/2020	EPI_ISL_434567	2020-01-27		Microbiology	To et al
Wuhan/HBCDC-HB-03/2020	EPI_ISL_412979	2020-01-18	Union Hospital of Tongji Medical College, Huazhong University of Science and Technology	Hubei Provincial Center for Disease Control and Prevention	Bin Fang et al
Guangzhou/GZMU0044/2020	EPI_ISL_414689	2020-02-25	State Key Laboratory of Respiratory Disease, National Clinical Research Center for Respiratory Disease, Guangzhou Institute of Respiratory Health, the First Affiliated Hospital of Guangzhou Medical University	The First Affiliated Hospital of Guangzhou Medical University & BGI-Shenzhen	Zhao et al et al
Zhejiang/OS2/2020	EPI_ISL_455692	2020-03-24		Department of Microbiology	Gao et al
Sichuan/SC-WCH3-255/2020	EPI_ISL_451384	2020-01-27	West China Hospital of Sichuan University	State Key Laboratory of Biotherapy of Sichuan University	Baowen Du et al
Taiwan/3/2020	EPI_ISL_411926	2020-01-24	Taiwan Centers for Disease Control	Taiwan Centers for Disease Control	Ji-Rong Yang et al A
Australia/NSW01/2020	EPI_ISL_407893	2020-01-24	Centre for Infectious Diseases and Microbiology Laboratory Services	NSW Health Pathology - Institute of Clinical Pathology and Medical Research; Westmead Hospital; University of Sydney	Eden J-S et al
Taiwan/NTU01/2020	EPI_ISL_408489	2020-01-31	Department of Laboratory Medicine, National Taiwan University Hospital	Microbial Genomics Core Lab, National Taiwan University Centers of Genomic and Precision Medicine	Shiou-Hwei Yeh et al A
Guangzhou/GZMU0023/2020	EPI_ISL_429082	2020-02-05	The First Affiliated Hospital of Guangzhou Medical University	BGI-shenzhen & The First Affiliated Hospital of Guangzhou Medical University	Yanqun Wang et al
Belgium/GHB-03021/2020	EPI_ISL_407976	2020-02-03	KU Leuven, Clinical and Epidemiological Virology	KU Leuven, Clinical and Epidemiological Virology	Bert Vanmechelen et al
Sichuan/SC-PHCC2-048/2020	EPI_ISL_451368	2020-02-14	West China Hospital of Sichuan University	State Key Laboratory of Biotherapy of Sichuan University	Baowen Du et al
Colombia/GUV-92052/2020	EPI_ISL_447757	2020-03-31	Instituto Nacional de Salud, BogotÃ¡, Colombia	Grupo de Investigaciones MicrobiolÃ³gicas-UR (GIMUR), Departamento de BiologÃ­a, Facultad de Ciencias Naturales, Universidad del Rosario, BogotÃ¡, Colombia Instituto Nacional de Salud, BogotÃ¡, Colombia Icahn School of Medicine at Mount Sinai, New York, USA	Juan David RamÃ­rez et al
Jordan/SR-039/2020	EPI_ISL_429998	2020-03-28	Biolab Diagnostic Laboratories	Andersen lab at Scripps Research	Issa Abu-Dayyeh et al
Chile/Santiago_27/2020	EPI_ISL_445306	2020-03-16	CLINICA UC SAN CARLOS DE APOQUINDO	Instituto de Salud Publica de Chile	AndrÃ©s E Castillo et al
Spain/Valencia168/2020	EPI_ISL_436263	2020-03-20	Servicio de Microbiologia. Hospital Universitario Doctor Peset	Sequencing and Bioinformatics Service and Molecular Epidemiology Research Group. FISABIO-Public Health	Juan Alberola EnguÃ­danos et al
Chile/Antofagasta_1/2020	EPI_ISL_445266	2020-03-12	CENTRO ONCOLOGICO DEL NORTE	Instituto de Salud Publica de Chile	AndrÃ©s E Castillo et al
Australia/VIC138/2020	EPI_ISL_419834	2020-02-23	Victorian Infectious Diseases Reference Laboratory (VIDRL)	Victorian Infectious Diseases Reference Laboratory and Microbiological Diagnostic Unit Public Health Laboratory, Doherty Institute	Caly L. et al A
Mexico/CDMX-InDRE_18/2020	EPI_ISL_455456	2020-03-12	Instituto de Diagnostico y Referencia Epidemiologicos (INDRE)	Instituto de Diagnostico y Referencia Epidemiologicos (INDRE)	Rodriguez-Maldonado Abril et al
Canada/Qc-L00241344/2020	EPI_ISL_450317	2020-03-27	HÃ´pital Pierre-Boucher	Laboratoire de santÃ© publique du QuÃ©bec	Sandrine Moreira et al
Spain/Valencia598/2020	EPI_ISL_447520	2020-04-01	Servicio de Microbiologia. Hospital Clinico Universitario de Valencia	Sequencing and Bioinformatics Service and Molecular Epidemiology Research Group. FISABIO-Public Health	Loreto FerrÃºs Abad et al
Mexico/Queretaro-InDRE_04/2020	EPI_ISL_424670	2020-03-10	Laboratorio Estatal de Salud Publica del Estado de Queretaro	Instituto de DiagnÃ³stico y Referencia Epidemiologicos	Gisela Barrera Badillo et al
Austria/CeMM0279/2020	EPI_ISL_438106	2020-03-25	Center for Virology, Medical University of Vienna	Bergthaler laboratory, CeMM Research Center for Molecular Medicine of the Austrian Academy of Sciences	Alexandra Popa et al
Spain/Valencia603/2020	EPI_ISL_447522	2020-04-01	Servicio de Microbiologia. Hospital Clinico Universitario de Valencia	Sequencing and Bioinformatics Service and Molecular Epidemiology Research Group. FISABIO-Public Health	Vicente Soriano Chirona et al
Spain/Valencia193/2020	EPI_ISL_436288	2020-03-26	Servicio de Microbiologia. Hospital Clinico Universitario de Valencia	Sequencing and Bioinformatics Service and Molecular Epidemiology Research Group. FISABIO-Public Health	Mariana Reyes-Prieto et al
Mexico/EdoMex-InDRE_03/2020	EPI_ISL_424667	2020-03-04	Laboratorio Estatal de Salud Publica del Estado de MÃ©xico	Instituto de DiagnÃ³stico y Referencia EpidemiolÃ³gicos	Irma LÃ³pez MartÃ­nez et al
Colombia/INS-79253/2020	EPI_ISL_456117	2020-03-10	Instituto Nacional de Salud - Unidad de SecuenciaciÃ³n y AnÃ¡lisis GenÃ³mico	Instituto Nacional de Salud, Universidad Cooperativa de Colombia, Instituto Alexander von Humboldt, Imperial College-London, London School of Hygiene & Tropical Medicine	Katherine Laiton-Donato et al A
Colombia/INS-79256/2020	EPI_ISL_417924	2020-03-11	SecretarÃ­a de Salud MedellÃ­n	Instituto Nacional de Salud, Universidad Cooperativa de Colombia, Instituto Alexander von Humboldt, Imperial College-London, London School of Hygiene & Tropical Medicine	Marcela Mercado-Reyes et al
Uruguay/UY-5/2020	EPI_ISL_426480	2020-03-17	Microbial Genomics Laboratory, Institut Pasteur Montevideo	Microbial Genomics Laboratory, Institut Pasteur Montevideo	Cecilia Salazar et al
Uruguay/UY-6/2020	EPI_ISL_426481	2020-03-17	Microbial Genomics Laboratory, Institut Pasteur Montevideo, Uruguay	Microbial Genomics Laboratory, Institut Pasteur Montevideo	Cecilia Salazar et al
Uruguay/UY-2/2020	EPI_ISL_426477	2020-03-16	Microbial Genomics Laboratory, Institut Pasteur Montevideo	Microbial Genomics Laboratory, Institut Pasteur Montevideo, Uruguay	Cecilia Salazar et al
Uruguay/UY-NYUMC869/2020	EPI_ISL_457965	2020-04-03	Laboratorio de BiologÃ­a Molecular AsociaciÃ³n EspaÃ±ola Primera en Salud	Departments of Pathology and Medicine, New York University School of Medicine	Maria Victoria Elizondo et al
Uruguay/UY-NYUMC855/2020	EPI_ISL_457951	2020-03-21	Laboratorio de BiologÃ­a Molecular AsociaciÃ³n EspaÃ±ola Primera en Salud	Departments of Pathology and Medicine, New York University School of Medicine	Maria Victoria Elizondo et al
Uruguay/UY-NYUMC862/2020	EPI_ISL_457958	2020-03-25	Laboratorio de BiologÃ­a Molecular AsociaciÃ³n EspaÃ±ola Primera en Salud	Departments of Pathology and Medicine, New York University School of Medicine	Maria Victoria Elizondo et al
Uruguay/UY-NYUMC860/2020	EPI_ISL_457956	2020-03-25	Laboratorio de BiologÃ­a Molecular AsociaciÃ³n EspaÃ±ola Primera en Salud	Departments of Pathology and Medicine, New York University School of Medicine	Maria Victoria Elizondo et al
Singapore/20/2020	EPI_ISL_418993	2020-01-29	National Public Health Laboratory, National Centre for Infectious Diseases	National Public Health Laboratory, National Centre for Infectious Diseases	Mak TM et al
Guangdong/GD2020086-P0021/2020	EPI_ISL_413862	2020-02-01	Guangdong Provincial Institution of Public Health, Guangdong Provinical Center for Disease Control and Prevention	Guangdong Provincial Institution of Public Health	Jing Lu et al
USA/WA1/2020	EPI_ISL_404895	2020-01-19	Providence Regional Medical Center	Division of Viral Diseases, Centers for Disease Control and Prevention	Queen et al
Fujian/8/2020	EPI_ISL_411060	2020-01-21	Fujian Center for Disease Control and Prevention	Fujian Center for Disease Control and Prevention	Chen Wei et al
Malaysia/MKAK-CL-2020-6430/2020	EPI_ISL_416886	2020-02-04	National Public Health Laboratory	Malaysia Genome Institute	Mohd Noor Mat Isa et al
Canada/BC_6502001/2020	EPI_ISL_418840	2020-03-12	BCCDC Public Health Laboratory	BCCDC Public Health Laboratory	Harrigan et al A
USA/WA-S290/2020	EPI_ISL_430144	2020-03-23	Seattle Flu Study	Seattle Flu Study	Chu et al et al A
USA/WA-S31/2020	EPI_ISL_417084	2020-03-02	Washington State Department of Health	Seattle Flu Study	Chu etl al et al
Canada/BC_8159203/2020	EPI_ISL_418848	2020-03-05	BCCDC Public Health Laboratory	BCCDC Public Health Laboratory	Harrigan et al A
Canada/BC_41851/2020	EPI_ISL_415584	2020-03-02	BCCDC Public Health Laboratory	BCCDC Public Health Laboratory	Harrigan et al A
Canada/BC_83109/2020	EPI_ISL_415588	2020-03-05	BCCDC Public Health Laboratory	BCCDC Public Health Laboratory	Harrigan et al A
USA/WA-S275/2020	EPI_ISL_430129	2020-03-06	Seattle Flu Study	Seattle Flu Study	Chu et al et al A
USA/AZ-TG268903/2020	EPI_ISL_426513	2020-03-11	AZ SPHL, Arizona Department of Health Services	TGen North	Jolene Bowers et al
USA/WA-S96/2020	EPI_ISL_417149	2020-02-28	Washington State Department of Health	Seattle Flu Study	Chu etl al et al
Canada/BC_64686/2020	EPI_ISL_415586	2020-03-05	BCCDC Public Health Laboratory	BCCDC Public Health Laboratory	Harrigan et al A
USA/WA-S50/2020	EPI_ISL_417103	2020-03-05	Washington State Department of Health	Seattle Flu Study	Chu etl al et al
Canada/ON_PHL5710/2020	EPI_ISL_418338	2020-03-12	Public Health Ontario Laboratories	Public Health Ontario Laboratories	Alireza Eshaghi et al
USA/WA-S272/2020	EPI_ISL_430126	2020-02-26	Seattle Flu Study	Seattle Flu Study	Chu et al et al A
USA/WA-S443/2020	EPI_ISL_434203	2020-03-28	Washington State Department of Health	Seattle Flu Study	Chu et al et al A
USA/WA-S106/2020	EPI_ISL_417159	2020-02-29	Washington State Department of Health	Seattle Flu Study	Chu etl al et al
Mexico/CDMX-InDRE_09/2020	EPI_ISL_455432	2020-03-11	Instituto de Diagnostico y Referencia Epidemiologicos (INDRE)	Instituto de Diagnostico y Referencia Epidemiologicos (INDRE)	Taboada RamÃ­rez Blanca. Ramirez-Gonzalez Ernesto et al
USA/CA-CDPH-UC11/2020	EPI_ISL_413931	2020-03-05	California Department of Public Health	Chiu Laboratory, University of California, San Francisco	Xianding Deng et al A
USA/WA-S1143/2020	EPI_ISL_463633	2020-05-05	Washington State Department of Health	Seattle Flu Study	Chu et al et al A
USA/WA-S1191/2020	EPI_ISL_463681	2020-05-05	Washington State Department of Health	Seattle Flu Study	Chu et al et al A
NewZealand/20VR0999/2020	EPI_ISL_456180	2020-03-16	LabPLUS	Institute of Environmental Science and Research (ESR)	Matt Storey et al A
Taiwan/TSGH-34/2020	EPI_ISL_447593	2020-04-01	TSGH-CP molecular lab	TSGH-CP molecular lab	Cherng-Lih Perng et al
USA/CO-CDC-5610/2020	EPI_ISL_452127	2020-03-07	CO Department of Public Health and Environment	Pathogen Discovery, Respiratory Viruses Branch, Division of Viral Diseases, Centers for Disease Control and Prevention	Jing Zhang et al A
Mexico/CDMX-InDRE_15/2020	EPI_ISL_455439	2020-03-11	Instituto de Diagnostico y Referencia Epidemiologicos (INDRE)	Instituto de Diagnostico y Referencia Epidemiologicos (INDRE)	Mendieta-Condado Edgar et al
Mexico/CDMX-INER_05/2020	EPI_ISL_424627	2020-03-16	Instituto Nacional de Enfermedades Respiratorias	Instituto Nacional de Enfermedades Respiratorias	Joel Armando VÃ¡zquez PÃ©rez et al
Mexico/CDMX-INCMNSZ_03/2020	EPI_ISL_426363	2020-03-12	Instituto Nacional de Ciencias Medicas y Nutricion Salvador Zubiran	Instituto Nacional de Ciencias Medicas y Nutricion Salvador Zubiran	Guillermo M. Ruiz-Palacios et al
Mexico/CDMX-INCMNSZ_01/2020	EPI_ISL_426361	2020-03-12	Instituto Nacional de Ciencias Medicas y Nutricion Salvador Zubiran	Instituto Nacional de Ciencias Medicas y Nutricion Salvador Zubiran	Guillermo M. Ruiz-Palacios et al
Canada/MB_38/2020	EPI_ISL_429819	2020-03-18	Cadham Provincial Laboratory	National Microbiology Laboratory	Anna Majer et al
USA/CT-Yale-023/2020	EPI_ISL_420091	2020-03-18	Yale Clinical Virology Laboratory	Grubaugh Lab - Yale School of Public Health	Joseph Fauver et al A
NewZealand/20VR1016/2020	EPI_ISL_456182	2020-03-20	Wellington SCL	Institute of Environmental Science and Research (ESR)	Matt Storey et al A
USA/MA-MGH-00153/2020	EPI_ISL_460355	2020-03-26	Massachusetts General Hospital	Infectious Disease Program, Broad Institute of Harvard and MIT	Lemieux et al
Australia/SAP042/2020	EPI_ISL_451083	2020-03-21	SA Pathology	SA Pathology	Lex Leong et al
Canada/ON-UHTC_0016/2020	EPI_ISL_464006	2020-03-29	Unity Health Toronto	Ontario Institute for Cancer Research	Ramzi Fattouh et al
Australia/VIC115/2020	EPI_ISL_419717	2020-03-19	Microbiological Diagnostic Unit Public Health Laboratory	Microbiological Diagnostic Unit Public Health Laboratory	Seemann T. et al
USA/VI-CDC-3705/2020	EPI_ISL_452122	2020-03-23	VI-US Virgin Islands Department of Health	Pathogen Discovery, Respiratory Viruses Branch, Division of Viral Diseases, Centers for Disease Control and Prevention	Jing Zhang et al A
USA/MA-MGH-00147/2020	EPI_ISL_460433	2020-03-25	Massachusetts General Hospital	Infectious Disease Program, Broad Institute of Harvard and MIT	Lemieux et al
USA/WA-S44/2020	EPI_ISL_417097	2020-02-28	Washington State Department of Health	Seattle Flu Study	Chu etl al et al
USA/WA-S953/2020	EPI_ISL_463443	2020-04-27	Washington State Department of Health	Seattle Flu Study	Chu et al et al A
USA/CT-Yale-112/2020	EPI_ISL_435708	2020-04-09	Yale COVID-19 Biorepository	Grubaugh Lab - Yale School of Public Health	Joseph Fauver et al A
USA/WA-S5/2020	EPI_ISL_416460	2020-02-29	Seattle Flu Study	Seattle Flu Study	Chu et al et al B
USA/WA-S100/2020	EPI_ISL_417153	2020-02-29	Washington State Department of Health	Seattle Flu Study	Chu etl al et al
USA/WA-S98/2020	EPI_ISL_417151	2020-02-29	Washington State Department of Health	Seattle Flu Study	Chu etl al et al
USA/WA-S281/2020	EPI_ISL_430135	2020-02-29	Seattle Flu Study	Seattle Flu Study	Chu et al et al A
USA/WA-S10/2020	EPI_ISL_416465	2020-02-29	Seattle Flu Study	Seattle Flu Study	Chu et al et al B
USA/WA-S93/2020	EPI_ISL_417146	2020-02-29	Washington State Department of Health	Seattle Flu Study	Chu etl al et al
Canada/BC_3808524/2020	EPI_ISL_418819	2020-03-09	BCCDC Public Health Laboratory	BCCDC Public Health Laboratory	Harrigan et al A
USA/IL-CDC-1732/2020	EPI_ISL_452134	2020-03-05	IL Department of Public Health Chicago Laboratory	Pathogen Discovery, Respiratory Viruses Branch, Division of Viral Diseases, Centers for Disease Control and Prevention	Krista Queen et al A
USA/CT-Yale-057/2020	EPI_ISL_428378	2020-03-28	Yale COVID-19 Biorepository	Grubaugh Lab - Yale School of Public Health	Joseph Fauver et al A
USA/MN131-MDH131/2020	EPI_ISL_421687	2020-03-16	Minnesota Department of Health, Public Health Laboratory	Minnesota Department of Health, Public Health Laboratory	Matt Plumb et al
USA/MN-MDH-141/2020	EPI_ISL_427280	2020-03-21	Minnesota Department of Health, Public Health Laboratory	Minnesota Department of Health, Public Health Laboratory	Matt Plumb et al
USA/OR-UW-1887/2020	EPI_ISL_424308	2020-03-22	UW Virology Lab	UW Virology Lab	Pavitra Roychoudhury et al
Vietnam/HCMC-35019/2020	EPI_ISL_450743	2020-03-24	OUCRU/HTD	OUCRU/HTD	Nguyen Van Vinh Chau et al
USA/CA-CZB-1124/2020	EPI_ISL_445172	2020-03-25	UCSF Clinical Microbiology Laboratory	Chan-Zuckerberg Biohub	CZB Cliahub Consortium et al
USA/WA-S327/2020	EPI_ISL_434087	2020-04-05	Washington State Department of Health	Seattle Flu Study	Chu et al et al A
USA/WA-S899/2020	EPI_ISL_463389	2020-04-28	Washington State Department of Health	Seattle Flu Study	Chu et al et al A
USA/WA-S525/2020	EPI_ISL_434285	2020-04-01	Washington State Department of Health	Seattle Flu Study	Chu et al et al A
USA/AZ-TG271864/2020	EPI_ISL_426540	2020-03-23	AZ SPHL, Arizona Department of Health Services	TGen North	Jolene Bowers et al
NewZealand/20VR2014/2020	EPI_ISL_456333	2020-04-01	Wellington SCL	Institute of Environmental Science and Research (ESR)	Matt Storey et al A
USA/CA-CZB0110/2020	EPI_ISL_429059	2020-03-28	UCSF Clinical Microbiology Laboratory	Chan-Zuckerberg Biohub	CZB Cliahub Consortium et al
Shanghai/SH0066/2020	EPI_ISL_416369	2020-02-05	Shanghai Public Health Clinical Center, Shanghai Medical College, Fudan University	National Research Center for Translational Medicine (Shanghai), Ruijin Hospital affiliated to Shanghai Jiao Tong University School of Medicine & Shanghai Public Health Clinical Center	Shengyue Wang et al
India/1-27/2020	EPI_ISL_413522	2020-01-27	Indian Council of Medical Research - National Institute of Virology	National Influenza Center, Indian Council of Medical Research - National Institute of Virology	Potdar V et al B
Shanghai/SH0091/2020	EPI_ISL_416388	2020-02-05	Shanghai Public Health Clinical Center, Shanghai Medical College, Fudan University	National Research Center for Translational Medicine (Shanghai), Ruijin Hospital affiliated to Shanghai Jiao Tong University School of Medicine & Shanghai Public Health Clinical Center	Shengyue Wang et al
Singapore/11/2020	EPI_ISL_410719	2020-02-02	National Public Health Laboratory	National Public Health Laboratory	Octavia S et al
Australia/VIC14/2020	EPI_ISL_419734	2020-02-02	Victorian Infectious Diseases Reference Laboratory (VIDRL)	Victorian Infectious Diseases Reference Laboratory and Microbiological Diagnostic Unit Public Health Laboratory, Doherty Institute	Caly L. et al A
USA/WI1/2020	EPI_ISL_408670	2020-01-31	Wisconsin Department of Health Services	Pathogen Discovery, Respiratory Viruses Branch, Division of Viral Diseases, Centers for Disease Control and Prevention	Jing Zhang et al B
HongKong/HKU-913a/2020	EPI_ISL_450410	2020-01-31		Microbiology	To et al
USA/MA1/2020	EPI_ISL_409067	2020-01-29	Massachusetts Department of Public Health	Pathogen Discovery, Respiratory Viruses Branch, Division of Viral Diseases, Centers for Disease Control and Prevention	Clinton R. Paden et al
Foshan/20SF207/2020	EPI_ISL_406534	2020-01-22	Guangdong Provincial Center for Diseases Control and Prevention; Guangdong Provincial Public Health	Guangdong Provincial Center for Diseases Control and Prevention	Min Kang et al A
Canada/ON_VIDO-01/2020	EPI_ISL_413015	2020-01-23	Public Health Ontario Laboratory	National Microbiology Laboratory	Shari Tyson et al
USA/CA3/2020	EPI_ISL_408008	2020-01-29	California Department of Health	Pathogen Discovery, Respiratory Viruses Branch, Division of Viral Diseases, Centers for Disease Control and Prevention	Krista Queen et al B
USA/CA4/2020	EPI_ISL_408009	2020-01-29	California Department of Health	Pathogen Discovery, Respiratory Viruses Branch, Division of Viral Diseases, Centers for Disease Control and Prevention	Krista Queen et al B
Canada/ON_ON-VIDO-01-2/2020	EPI_ISL_425177	2020-01-23	Public Health Ontario	Public Health Agency of Canada - National Microbiology Laboratory	Amrit S. Boese et al
Canada/ON_PHL2445/2020	EPI_ISL_413014	2020-01-25	Public Health Ontario Laboratory	Ontario Agency for Health Protection and Promotion (OAHPP)	Alireza Eshaghi et al
Canada/ON_PHL4181/2020	EPI_ISL_418327	2020-01-25	Public Health Ontario Laboratories	Public Health Ontario Laboratories	Alireza Eshaghi et al
Sweden/01/2020	EPI_ISL_411951	2020-02-07		Unit for Laboratory Development and Technology Transfer, Public Health Agency of Sweden	Bengner et al
Taiwan/2/2020	EPI_ISL_406031	2020-01-23	Centers for Disease Control, R.O.C. (Taiwan)	Centers for Disease Control, R.O.C. (Taiwan)	Ji-Rong Yang et al B
HongKong/HKPU2_1801/2020	EPI_ISL_417177	2020-01-23	Department of Pathology, Princess Margaret Hospital	Department of Health Technology and Informatics, Faculty of Health and Social Science, The Hong Kong Polytechnic University	Kenneth Siu-Sing LEUNG et al
HongKong/HKPU54-0302/2020	EPI_ISL_419226	2020-02-13	Department of Clinical Pathology, Pamela Youde Nethersole Eastern Hospital	Department of Health Technology and Informatics, Faculty of Health and Social Science, The Hong Kong Polytechnic University	Kenneth Siu-Sing LEUNG et al
HongKong/HKPU102_2802/2020	EPI_ISL_420455	2020-03-04	Department of Clinical Pathology, Pamela Youde Nethersole Eastern Hospital	Department of Health Technology and Informatics, Faculty of Health and Social Science, The Hong Kong Polytechnic University	Kenneth Siu-Sing LEUNG et al
HongKong/HKPU45-0502/2020	EPI_ISL_419221	2020-02-11	Department of Pathology, United Christian Hospital	Department of Health Technology and Informatics, Faculty of Health and Social Science, The Hong Kong Polytechnic University	Kenneth Siu-Sing LEUNG et al
HongKong/HKPU64-1202/2020	EPI_ISL_419232	2020-02-19	Department of Clinical Pathology, Pamela Youde Nethersole Eastern Hospital	Department of Health Technology and Informatics, Faculty of Health and Social Science, The Hong Kong Polytechnic University	Kenneth Siu-Sing LEUNG et al
HongKong/HKPU70-1302/2020	EPI_ISL_419243	2020-02-22	Department of Clinical Pathology, Pamela Youde Nethersole Eastern Hospital	Department of Health Technology and Informatics, Faculty of Health and Social Science, The Hong Kong Polytechnic University	Kenneth Siu-Sing LEUNG et al
HongKong/HKPU39-3001/2020	EPI_ISL_419214	2020-02-10	Department of Clinical Pathology, Pamela Youde Nethersole Eastern Hospital	Department of Health Technology and Informatics, Faculty of Health and Social Science, The Hong Kong Polytechnic University	Kenneth Siu-Sing LEUNG et al
HongKong/HKPU32_0402/2020	EPI_ISL_417193	2020-02-09	Department of Clinical Pathology, Pamela Youde Nethersole Eastern Hospital	Department of Health Technology and Informatics, Faculty of Health and Social Science, The Hong Kong Polytechnic University	Kenneth Siu-Sing LEUNG et al
HongKong/VM2003179/2020	EPI_ISL_450405	2020-03-08		School of Public Health	Sit et al
canine/HongKong/20-02756/2020	EPI_ISL_414518	2020-02-26	Tai Lung Veterinary Laboratory, Agriculture, Fisheries and Conservation Department	School of Public Health, The University of Hong Kong	Thomas S.H. Chung et al
Thailand/SI200383-NT/2020	EPI_ISL_437622	2020-01-23		Faculty of Medicine	Rodpan et al
Thailand/NIH-190/2020	EPI_ISL_434695	2020-01-22		National Institute of Health. Department of medical Sciences, Ministry of Public Health, Thailand	Pilailuk et al A
Australia/VIC02/2020	EPI_ISL_416410	2020-01-24	Victorian Infectious Diseases Reference Laboratory (VIDRL)	Victorian Infectious Diseases Reference Laboratory and Microbiological Diagnostic Unit Public Health Laboratory, Doherty Institute	Caly L. et al A
USA/CA2/2020	EPI_ISL_406036	2020-01-22	California Department of Public Health	Pathogen Discovery, Respiratory Viruses Branch, Division of Viral Diseases, Centers for Disease Control and Prevention	Anna Uehara et al A
Thailand/Bangkok_269/2020	EPI_ISL_447915	2020-01-26		National Institute of Health. Department of medical Sciences, Ministry of Public Health, Thailand	Pilailuk et al A
Thailand/SI200478-NST/2020	EPI_ISL_437619	2020-01-26		Faculty of Medicine	Rodpan et al
France/IDF0372/2020	EPI_ISL_406596	2020-01-23	Department of Infectious and Tropical Diseases, Bichat Claude Bernard Hospital, Paris	National Reference Center for Viruses of Respiratory Infections, Institut Pasteur, Paris	MÃ©lanie Albert et al A
France/IDF0386-islP1/2020	EPI_ISL_411219	2020-01-28	Department of Infectious and Tropical Diseases, Bichat Claude Bernard Hospital, Paris	Laboratoire Virpath, CIRI U111, UCBL1, INSERM, CNRS, ENS Lyon	Olivier Terrier et al
France/IDF0373/2020	EPI_ISL_406597	2020-01-23	Department of Infectious and Tropical Diseases, Bichat Claude Bernard Hospital, Paris	National Reference Center for Viruses of Respiratory Infections, Institut Pasteur, Paris	MÃ©lanie Albert et al A
Beijing/DT-BJ02/2020	EPI_ISL_452359	2020-02-08	Laboratory of Infectious Diseases Center of Beijing Ditan Hospital	Laboratory of Infectious Diseases Center of Beijing Ditan Hospital	Siyuan Yang et al
Singapore/7/2020	EPI_ISL_410713	2020-01-27	National Public Health Laboratory, National Centre for Infectious Diseases	National Public Health Laboratory, National Centre for Infectious Diseases	Octavia S et al
HongKong/HKPU12_2201/2020	EPI_ISL_417179	2020-01-30	Department of Pathology, Princess Margaret Hospital	Department of Health Technology and Informatics, Faculty of Health and Social Science, The Hong Kong Polytechnic University	Kenneth Siu-Sing LEUNG et al
Thailand/Nonthaburi_363/2020	EPI_ISL_447917	2020-01-29		National Institute of Health. Department of medical Sciences, Ministry of Public Health, Thailand	Pilailuk et al A
Thailand/SI200893-NT/2020	EPI_ISL_437624	2020-02-01		Faculty of Medicine	Rodpan et al
Thailand/SI201712-NT/2020	EPI_ISL_437617	2020-02-03		Faculty of Medicine	Rodpan et al
HongKong/VM20002507-2/2020	EPI_ISL_414528	2020-02-10	Hong Kong Department of Health	School of Public Health, The University of Hong Kong	Dominic N.C. Tsang et al
Australia/NSW03/2020	EPI_ISL_408977	2020-01-25	Serology, Virology and OTDS Laboratories (SAViD), NSW Health Pathology Randwick	NSW Health Pathology - Institute of Clinical Pathology and Medical Research; Centre for Infectious Diseases and Microbiology Laboratory Services; Westmead Hospital; University of Sydney	Eden J-S et al
Australia/VIC03/2020	EPI_ISL_416411	2020-01-25	Victorian Infectious Diseases Reference Laboratory (VIDRL)	Victorian Infectious Diseases Reference Laboratory and Microbiological Diagnostic Unit Public Health Laboratory, Doherty Institute	Caly L. et al A
Singapore/8/2020	EPI_ISL_410714	2020-02-03	National Public Health Laboratory, National Centre for Infectious Diseases	National Public Health Laboratory, National Centre for Infectious Diseases	Octavia S et al
HongKong/HKPU17_2201/2020	EPI_ISL_417180	2020-02-03	Department of Pathology, United Christian Hospital	Department of Health Technology and Informatics, Faculty of Health and Social Science, The Hong Kong Polytechnic University	Kenneth Siu-Sing LEUNG et al
Korea/KCDC2001/2020	EPI_ISL_425117	2020-02-23	Division of Viral Diseases, Center for Laboratory Control of Infectious Diseases, Korea Centers for Diseases Control and Prevention	Division of Viral Diseases, Center for Laboratory Control of Infectious Diseases, Korea Centers for Diseases Control and Prevention	Jeong-Min Kim et al A
Wuhan/HB-WH5-222/2020	EPI_ISL_454967	2020-03-20	Wuhan Chain Medical Labs (CMLabs)	State Key Laboratory of Biotherapy of Sichuan University	Baowen Du et al
Oman/RESP-20-4028/2020	EPI_ISL_457987	2020-03-20	Oman-NIC	Oman-NIC	Samira Al-Maruqi et al
Guangdong/2020XN4373-P0039/2020	EPI_ISL_413851	2020-01-30	Guangdong Provincial Institution of Public Health, Guangdong Provinical Center for Disease Control and Prevention	Guangdong Provincial Institution of Public Health	Jing Lu et al
Australia/QLDID922/2020	EPI_ISL_418799	2020-02-28	Mater Pathology	Public Health Virology Laboratory	Bixing Huang et al
Japan/KY-V-029/2020	EPI_ISL_408669	2020-01-29	Dept. of Virology III, National Institute of Infectious Diseases	Pathogen Genomics Center, National Institute of Infectious Diseases	Tsuyoshi Sekizuka et al B
Guangdong/GD2020246-P0028/2020	EPI_ISL_413864	2020-02-09	Guangdong Provincial Institution of Public Health, Guangdong Provinical Center for Disease Control and Prevention	Guangdong Provincial Institution of Public Health	Jing Lu et al
Guangzhou/20SF206/2020	EPI_ISL_406533	2020-01-22	Guangdong Provincial Center for Diseases Control and Prevention; Guangdong Provinical Public Health	Guangdong Provincial Center for Diseases Control and Prevention	Min Kang et al B
Singapore/165/2020	EPI_ISL_462283	2020-01-27	National Public Health Laboratory, National Centre for Infectious Diseases	National Public Health Laboratory, National Centre for Infectious Diseases	Mak TM et al
Shanghai/SH0007/2020	EPI_ISL_416320	2020-01-28	Shanghai Public Health Clinical Center, Shanghai Medical College, Fudan University	National Research Center for Translational Medicine (Shanghai), Ruijin Hospital affiliated to Shanghai Jiao Tong University School of Medicine & Shanghai Public Health Clinical Center	Shengyue Wang et al
Thailand/Bangkok_323/2020	EPI_ISL_447916	2020-01-29		National Institute of Health. Department of medical Sciences, Ministry of Public Health, Thailand	Pilailuk et al A
Thailand/SI202769-NT/2020	EPI_ISL_437614	2020-02-25		Faculty of Medicine	Rodpan et al
Denmark/ALAB-SSI-1406/2020	EPI_ISL_437651	2020-04-04	Department of Virus and Microbiological Special Diagnostics, Statens Serum Institut, Copenhagen, Denmark, Artillerivej 5, 2300 Copenahgen S	Albertsen lab, Department of Chemistry and Bioscience, Aalborg University, Denmark	Rasmus Kirkegaard et al
Guangdong/20SF616/2020	EPI_ISL_428465	2020-01-24	Guangdong Provincial Center for Diseases Control and Prevention;Guangdong Provincial Institute of Public Health	School of Public Health, The University of Hong Kong	Bosheng Li et al
Wuhan/HBCDC-HB-03/2019	EPI_ISL_412899	2019-12-30	Wuhan Jinyintan Hospital	Hubei Provincial Center for Disease Control and Prevention	Bin Fang et al
Wuhan/IPBCAMS-WH-04/2019	EPI_ISL_403929	2019-12-30	Institute of Pathogen Biology, Chinese Academy of Medical Sciences & Peking Union Medical College	Institute of Pathogen Biology, Chinese Academy of Medical Sciences & Peking Union Medical College	Lili Ren et al A
Wuhan-Hu-1/2019	EPI_ISL_402125	2019-12-26		National Institute for Communicable Disease Control and Prevention (ICDC) Chinese Center for Disease Control and Prevention (China CDC)	Zhang et al
Nepal/61/2020	EPI_ISL_410301	2020-01-13	National Influenza Centre, National Public Health Laboratory, Kathmandu, Nepal	The University of Hong Kong	Ranjit Sah et al (http://biorxiv.org/lookup/doi/10.1101/2020.04.01.019463)
Sichuan/SC-MY-057/2020	EPI_ISL_451323	2020-01-22	West China Hospital of Sichuan University	State Key Laboratory of Biotherapy of Sichuan University	Baowen Du et al
Wuhan/HB-WHCM2-269/2020	EPI_ISL_455004	2020-02-24	Wuhan Chain Medical Labs (CMLabs)	State Key Laboratory of Biotherapy of Sichuan University	Baowen Du et al
Sichuan/SC-PHCC2-038/2020	EPI_ISL_451358	2020-02-03	West China Hospital of Sichuan University	State Key Laboratory of Biotherapy of Sichuan University	Baowen Du et al
Turkey/HSGM-5770/2020	EPI_ISL_428718	2020-03-19	Ministry of Health Turkey	Ministry of Health Turkey	Fatma Bayrakdar et al B
Wuhan/HB-WHCM2-283/2020	EPI_ISL_455014	2020-03-02	Wuhan Chain Medical Labs (CMLabs)	State Key Laboratory of Biotherapy of Sichuan University	Baowen Du et al
Wuhan/WHU01/2020	EPI_ISL_406716	2020-01-02		State Key Laboratory of Virology, Wuhan University	Chen et al A (http://biorxiv.org/lookup/doi/10.1101/2020.03.27.009480)
Sichuan/SC-NC-071/2020	EPI_ISL_451330	2020-01-29	West China Hospital of Sichuan University	State Key Laboratory of Biotherapy of Sichuan University	Baowen Du et al
Beijing/DT-WH04/2020	EPI_ISL_452363	2020-01-31	Laboratory of Infectious Diseases Center of Beijing Ditan Hospital	Laboratory of Infectious Diseases Center of Beijing Ditan Hospital	Siyuan Yang et al
Wuhan/HB-WH1-126/2020	EPI_ISL_454907	2020-03-02	Wuhan Chain Medical Labs (CMLabs)	State Key Laboratory of Biotherapy of Sichuan University	Baowen Du et al
Sichuan/SC-PHCC1-032/2020	EPI_ISL_451353	2020-01-27	West China Hospital of Sichuan University	State Key Laboratory of Biotherapy of Sichuan University	Baowen Du et al
India/ILSCV19144/2020	EPI_ISL_463065	2020-05-14	Institute of Life Sciences, Bhubaneswar	Immunogenomics lab, Institute of Life Sciences, Bhubaneswar	Sunil Raghav et al
India/RMRC110/2020	EPI_ISL_455753	2020-05-06	REGIONAL VRDL,ICMR-RMRC BBSR	Immunogenomics lab, Institute of Life Sciences, Bhubaneswar	Sunil Raghav et al
Indonesia/EJ-ITD3101NT/2020	EPI_ISL_458083	2020-04-11	Adi Husada Undaan Hospital	Institute of Tropical Disease, Universitas Airlangga	Rima R Prasetya et al
Taiwan/5/2020	EPI_ISL_428489	2020-01-31	Centers for Disease Control, R.O.C. (Taiwan)	Centers for Disease Control, R.O.C. (Taiwan)	Ji-Rong Yang et al A
Taiwan/8/2020	EPI_ISL_428488	2020-01-31	Centers for Disease Control, R.O.C. (Taiwan)	Centers for Disease Control, R.O.C. (Taiwan)	Ji-Rong Yang et al A
Malaysia/MKAK-CL-2020-5045/2020	EPI_ISL_416829	2020-01-24	National Public Health Laboratory	Malaysia Genome Institute	Mohd Noor Mat Isa et al
Malaysia/IMR_WC085/2020	EPI_ISL_430443	2020-01-28	Institute for Medical Research, Infectious Disease Research Centre, National Institutes of Health, Ministry of Health Malaysia	Institute for Medical Research, Infectious Disease Research Centre, National Institutes of Health, Ministry of Health Malaysia	Suppiah.J et al
Malaysia/MKAK-CL-2020-5047/2020	EPI_ISL_416866	2020-01-24	National Public Health Laboratory	Malaysia Genome Institute	Mohd Noor Mat Isa et al
Singapore/2/2020	EPI_ISL_407987	2020-01-25	Singapore General Hospital	Programme in Emerging Infectious Diseases, Duke-NUS Medical School	Danielle E Anderson et al
Malaysia/MKAK-CL-2020-5049/2020	EPI_ISL_416884	2020-01-24	National Public Health Laboratory	Malaysia Genome Institute	Mohd Noor Mat Isa et al
Singapore/36/2020	EPI_ISL_422429	2020-02-16	National Public Health Laboratory, National Centre for Infectious Diseases	National Public Health Laboratory, National Centre for Infectious Diseases	Mak TM et al
Singapore/6/2020	EPI_ISL_410537	2020-02-09	Singapore General Hospital, Molecular Laboratory, Division of Pathology	Programme in Emerging Infectious Diseases, Duke-NUS Medical School	Danielle E Anderson et al
Hangzhou/ZJU-010/2020	EPI_ISL_418990	2020-02-03	State Key Laboratory for Diagnosis and Treatment of Infectious Diseases, National Clinical Research Center for Infectious Diseases, First Affiliated Hospital, Zhejiang University School of Medicine, Hangzhou, China 310003	State Key Laboratory for Diagnosis and Treatment of Infectious Diseases, National Clinical Research Center for Infectious Diseases, First Affiliated Hospital, Zhejiang University School of Medicine, Hangzhou, China 310003	Hangping Yao et al
HongKong/VB20017970-2/2020	EPI_ISL_417064	2020-01-21	Prince of Wales Hospital	Hong Kong Department of Health	Alan K.L. Tsang et al
Thailand/NIH-162/2020	EPI_ISL_434694	2020-01-22	Bamrasnaradura hospital	National Institute of Health. Department of medical Sciences, Ministry of Public Health, Thailand	Pilailuk et al A
Guangdong/GD2020080-P0010/2020	EPI_ISL_413861	2020-02-01	Guangdong Provincial Institution of Public Health, Guangdong Provinical Center for Disease Control and Prevention	Guangdong Provincial Institution of Public Health	Jing Lu et al
Guangdong/GD2020134-P0031/2020	EPI_ISL_413883	2020-02-02	Guangdong Provincial Institution of Public Health, Guangdong Provinical Center for Disease Control and Prevention	Guangdong Provincial Institution of Public Health	Jing Lu et al
Taiwan/NTU02/2020	EPI_ISL_410218	2020-02-05	Department of Laboratory Medicine, National Taiwan University Hospital	Microbial Genomics Core Lab, National Taiwan University Centers of Genomic and Precision Medicine	Shiou-Hwei Yeh et al B (http://biorxiv.org/lookup/doi/10.1101/2020.04.01.019463)
Malaysia/MKAK-CL-2020-7554/2020	EPI_ISL_416907	2020-02-06	National Public Health Laboratory	Malaysia Genome Institute	Mohd Noor Mat Isa et al
Malaysia/IMR_WC627/2020	EPI_ISL_430444	2020-02-12	Institute for Medical Research, Infectious Disease Research Centre, National Institutes of Health, Ministry of Health Malaysia	Institute for Medical Research, Infectious Disease Research Centre, National Institutes of Health, Ministry of Health Malaysia	Suppiah.J et al
Malaysia/IMR_WC458/2020	EPI_ISL_455792	2020-02-09	Institute for Medical Research, Infectious Disease Research Centre, National Institutes of Health, Ministry of Health Malaysia	Malaysia Genome Institute	Mohd Noor Mat Isa et al
Malaysia/IMR_WC413/2020	EPI_ISL_455791	2020-02-08	Institute for Medical Research, Infectious Disease Research Centre, National Institutes of Health, Ministry of Health Malaysia	Malaysia Genome Institute	Mohd Noor Mat Isa et al
Hangzhou/HZ79/2020	EPI_ISL_418504	2020-01-21	Hangzhou Center for Disease Control and Prevention	Inspection Center of Hangzhou Center for Disease Control and Prevention	Yu hua et al
USA/IL1/2020	EPI_ISL_404253	2020-01-21	IL Department of Public Health Chicago Laboratory	Pathogen Discovery, Respiratory Viruses Branch, Division of Viral Diseases, Centers for Disease Control and Prevention	Ying Tao et al A
Hangzhou/HZ62/2020	EPI_ISL_418503	2020-01-22	Hangzhou Center for Disease Control and Prevention	Inspection Center of Hangzhou Center for Disease Control and Prevention	Yu hua et al
Hangzhou/HZCDC0091/2020	EPI_ISL_421228	2020-01-21	Hangzhou Center for Diseases Control and Prevention	Hangzhou Center for Diseases Control and Prevention	Jun Li et al
Australia/NSW169/2020	EPI_ISL_427779	2020-03-24	Centre for Infectious Diseases and Microbiology Public Health	NSW Health Pathology - Institute of Clinical Pathology and Medical Research; Westmead Hospital; University of Sydney	Sadsad R et al
France/IDF0626/2020	EPI_ISL_408431	2020-01-29	Sorbonne UniversitÃ©, Inserm et Assistance Publique-HÃ´pitaux de Paris (PitiÃ© SalpÃ©triÃ¨re)	National Reference Center for Viruses of Respiratory Infections, Institut Pasteur, Paris	MÃ©lanie Albert et al B
Cambodia/0012/2020	EPI_ISL_411902	2020-01-27	Virology Unit, Institut Pasteur du Cambodge.	Virology Unit, Institut Pasteur du Cambodge (Sequencing done by: Jessica E Manning/Jennifer A Bohl at Malaria and Vector Research Research Laboratory, National Institute of Allergy and Infectious Diseases and Vida Ahyong from Chan-Zuckerberg Biohub)	Erik A Karlsson et al
NewZealand/20VR2932/2020	EPI_ISL_456393	2020-04-25	LabPLUS	Institute of Environmental Science and Research (ESR)	Matt Storey et al A
Wales/PHWC-24A44/2020	EPI_ISL_419473	2020-03-20	Wales Specialist Virology Centre	Public Health Wales Microbiology Cardiff	Catherine Moore et al
Sichuan/SC-WCH4-284/2020	EPI_ISL_451386	2020-02-02	West China Hospital of Sichuan University	State Key Laboratory of Biotherapy of Sichuan University	Baowen Du et al
HongKong/HKU-911a/2020	EPI_ISL_450409	2020-01-30		Microbiology	To et al
Wuhan/HB-WH2-168/2020	EPI_ISL_454934	2020-02-11	Wuhan Chain Medical Labs (CMLabs)	State Key Laboratory of Biotherapy of Sichuan University	Baowen Du et al
Indonesia/JKT-EIJK04/2020	EPI_ISL_437192	2020-04-01	Mitra Keluarga Kelapa Gading Hospital	Eijkman Institute for Molecular Biology, Ministry of Research and Technology/National Agency for Research and Innovation	Edison Johar et al
Indonesia/JKT-EIJK0317/2020	EPI_ISL_435282	2020-03-19	RS Pondok Indah Hospital â€“ Pondok Indah	Eijkman Institute for Molecular Biology, Ministry of Research and Technology/National Agency for Research and Innovation	Edison Johar et al
Indonesia/JKT-EIJK01/2020	EPI_ISL_437189	2020-03-26	Pusat Pertamina Hospital	Eijkman Institute for Molecular Biology, Ministry of Research and Technology/National Agency for Research and Innovation	Edison Johar et al
Thailand/Phuket_247/2020	EPI_ISL_447914	2020-01-25		National Institute of Health. Department of medical Sciences, Ministry of Public Health, Thailand	Pilailuk et al A
Thailand/SI200433-NT/2020	EPI_ISL_437621	2020-01-25		Faculty of Medicine	Rodpan et al
Japan/NA-20-05-1/2020	EPI_ISL_410531	2020-01-25	Dept. of Pathology, National Institute of Infectious Diseases	Pathogen Genomics Center, National Institute of Infectious Diseases	Tsuyoshi Sekizuka et al B
Taiwan/CGMH-CGU-01/2020	EPI_ISL_411915	2020-01-25	Laboratory Medicine	Department of Laboratory Medicine, Lin-Kou Chang Gung Memorial Hospital, Taoyuan, Taiwan.	Kuo-Chien Tsao et al
USA/CA6/2020	EPI_ISL_410044	2020-01-27	California Department of Public Health	Pathogen Discovery, Respiratory Viruses Branch, Division of Viral Diseases, Centers for Disease Control and Prevention	Jing Zhang et al B
Taiwan/4/2020	EPI_ISL_411927	2020-01-28	Taiwan Centers for Disease Control	Taiwan Centers for Disease Control	Ji-Rong Yang et al C
Finland/1/2020	EPI_ISL_407079	2020-01-29	Lapland Central Hospital	Department of Virology, University of Helsinki and Helsinki University Hospital, Helsinki, Finland	Teemu Smura et al A
Sichuan/SC-NJ-095/2020	EPI_ISL_451344	2020-01-31	West China Hospital of Sichuan University	State Key Laboratory of Biotherapy of Sichuan University	Baowen Du et al
Singapore/1/2020	EPI_ISL_406973	2020-01-23	Singapore General Hospital	National Public Health Laboratory	Mak et al
Guangdong/20SF262/2020	EPI_ISL_428459	2020-01-23	Guangdong Provincial Center for Diseases Control and Prevention;Guangdong Provincial Institute of Public Health	School of Public Health, The University of Hong Kong	Bosheng Li et al
Vietnam/19-01S/2020	EPI_ISL_418269	2020-01-22		Microbiology and Immunology department	Cao et al (http://biorxiv.org/lookup/doi/10.1101/2020.04.01.019463)
Vietnam/19-02S/2020	EPI_ISL_418267	2020-01-22		Microbiology and Immunology department	Nguyen et al
Taiwan/CGMH-CGU-02/2020	EPI_ISL_417518	2020-02-04	Laboratory Medicine	Department of Laboratory Medicine, Lin-Kou Chang Gung Memorial Hospital, Taoyuan, Taiwan	Kuo-Chien Tsao et al
USA/CA5/2020	EPI_ISL_408010	2020-01-29	California Department of Health	Pathogen Discovery, Respiratory Viruses Branch, Division of Viral Diseases, Centers for Disease Control and Prevention	Ying Tao et al A
Guangzhou/GZMU0055/2020	EPI_ISL_429105	2020-01-29	The First Affiliated Hospital of Guangzhou Medical University	BGI-shenzhen & The First Affiliated Hospital of Guangzhou Medical University	et al
Shangrao/JX1215/2020	EPI_ISL_421257	2020-02-02	Jiangxi Province Center for Disease Control and Prevention	Jiangxi Province Center for Disease Control and Prevention	JianXiong Li et al
Guangzhou/GZMU0010/2020	EPI_ISL_429077	2020-02-07	The First Affiliated Hospital of Guangzhou Medical University	BGI-shenzhen & The First Affiliated Hospital of Guangzhou Medical University	Yanqun Wang et al
Singapore/175/2020	EPI_ISL_462293	2020-02-09	National Public Health Laboratory, National Centre for Infectious Diseases	National Public Health Laboratory, National Centre for Infectious Diseases	Mak TM et al
Thailand/NIH-59/2020	EPI_ISL_434693	2020-01-16	Bamrasnaradura hospital	National Institute of Health. Department of medical Sciences, Ministry of Public Health, Thailand	Pilailuk et al A
Zhejiang/WZ-02/2020	EPI_ISL_404228	2020-01-17	Zhejiang Provincial Center for Disease Control and Prevention	Department of Microbiology, Zhejiang Provincial Center for Disease Control and Prevention	Yanjun Zhang et al
Indonesia/EJ-ITD853Sp/2020	EPI_ISL_437187	2020-03-25	Siloam Hospitals	Institute of Tropical Disease, Universitas Airlangga	Kazufumi Shimizu et al
Indonesia/JKT-EIJK0141/2020	EPI_ISL_435281	2020-03-17	Medistra Hospital Jakarta	Eijkman Institute for Molecular Biology, Ministry of Research and Technology/National Agency for Research and Innovation	Edison Johar et al
Sichuan/SC-WCH4-289/2020	EPI_ISL_451391	2020-02-13	West China Hospital of Sichuan University	State Key Laboratory of Biotherapy of Sichuan University	Baowen Du et al
Sichuan/SC-WCH4-291/2020	EPI_ISL_451393	2020-02-15	West China Hospital of Sichuan University	State Key Laboratory of Biotherapy of Sichuan University	Baowen Du et al
Wuhan/HB-WHCM-105/2020	EPI_ISL_455401	2020-03-02	Wuhan Chain Medical Labs (CMLabs)	State Key Laboratory of Biotherapy of Sichuan University	Baowen Du et al
Australia/QLDID928/2020	EPI_ISL_418808	2020-03-19	Pathology Queensland	Public Health Virology Laboratory	Bixing Huang et al
Taiwan/NTU29/2020	EPI_ISL_463007	2020-04-12	Department of Laboratory Medicine, National Taiwan University Hospital	Microbial Genomics Core Lab, National Taiwan University Centers of Genomic and Precision Medicine	Shiou-Hwei Yeh et al A
Ecuador/HEE-01/2020	EPI_ISL_417482	2020-03-09	Institute of Microbiology, Universidad San Francisco de Quito	Institute of Microbiology, Universidad San Francisco de Quito	Sully MÃ¡rquez et al
Austria/CeMM0080/2020	EPI_ISL_437947	2020-03-24	Universitaetsklinik fÃ¼r Innere Medizin II Innsbruck	Bergthaler laboratory, CeMM Research Center for Molecular Medicine of the Austrian Academy of Sciences	Alexandra Popa et al
NewZealand/CoV001/2020	EPI_ISL_417211	2020-03-11	Dunedin Hospital	University of Otago	M.E. QuiÃ±ones-Mateu et al
Netherlands/NoordBrabant_10003/2020	EPI_ISL_454752	2020-02-28	Dutch COVID-19 response team	National Institute for Public Health and the Environment (RIVM)	Adam Meijer et al
Finland/14M82/2020	EPI_ISL_418411	2020-03-14	Department of Virology and Immunology, University of Helsinki and Helsinki University Hospital, Huslab Finland	Department of Virology, Faculty of Medicine, University of Helsinki, Helsinki, Finland	Teemu Smura et al A
Netherlands/ZuidHolland_94/2020	EPI_ISL_422630	2020-03-31	Dutch COVID-19 response team	Erasmus Medical Center	Bas Oude Munnink et al
Netherlands/Tilburg_1363354/2020	EPI_ISL_413586	2020-02-27	Foundation Elisabeth-Tweesteden Ziekenhuis	Erasmus Medical Center	David Nieuwenhuijse et al
Netherlands/NA_666/2020	EPI_ISL_461101	2020-02-29	Dutch COVID-19 response team	Erasmus Medical Center	Bas Oude Munnink et al
Netherlands/Loon_op_zand_1363512/2020	EPI_ISL_413576	2020-02-29	RIVM	Erasmus Medical Center	David Nieuwenhuijse et al
Netherlands/NA_652/2020	EPI_ISL_461087	2020-05-08	Dutch COVID-19 response team	Erasmus Medical Center	Bas Oude Munnink et al
Slovakia/SK-BMC6/2020	EPI_ISL_417880	2020-03-08	Institute of Virology, Biomedical Research Center of the Slovak Academy of Sciences, Bratislava; Public Health Authority of the Slovak Republic, Bratislava	Institute of Virology, Biomedical Research Center of the Slovak Academy of Sciences, Bratislava; Comenius University Science Park, Bratislava	Monika SlÃ¡vikova et al
USA/UT-099/2020	EPI_ISL_430037	2020-03-14	Utah Public Health Laboratory	Utah Public Health Laboratory	Erin Young et al
Germany/NRW-15/2020	EPI_ISL_417460	2020-03-11	Center of Medical Microbiology, Virology, and Hospital Hygiene, University of Duesseldorf	Center of Medical Microbiology, Virology, and Hospital Hygiene, University of Duesseldorf	Ortwin Adams et al
USA/TX-HMH0146/2020	EPI_ISL_434845	2020-03-22	Houston Methodist Hospital	Houston Methodist Hospital	S. Wesley Long et al
Japan/OS-20-07-1/2020	EPI_ISL_410532	2020-01-23	Dept. of Pathology, National Institute of Infectious Diseases	Pathogen Genomics Center, National Institute of Infectious Diseases	Tsuyoshi Sekizuka et al A
Hangzhou/ZJU-05/2020	EPI_ISL_415711	2020-01-22	State Key Laboratory for Diagnosis and Treatment of Infectious Diseases, National Clinical Research Center for Infectious Diseases, First Affiliated Hospital, Zhejiang University School of Medicine, Hangzhou, China. 310003	State Key Laboratory for Diagnosis and Treatment of Infectious Diseases, National Clinical Research Center for Infectious Diseases, First Affiliated Hospital, Zhejiang University School of Medicine, Hangzhou, China. 310003	Hangping Yao et al
Japan/Donner28/2020	EPI_ISL_438972	2020-03-27	Keio University School of Medicine	Keio University School of Medicine	Kenjiro Kosaki et al
Malaysia/IMR_WC1177/2020	EPI_ISL_430439	2020-03-05	Institute for Medical Research, Infectious Disease Research Centre, National Institutes of Health, Ministry of Health Malaysia	Institute for Medical Research Infectious Disease Research Centre, National Institutes of Health, Ministry of Health Malaysia	Suppiah.J et al
Japan/Hu_Kng_19-437/2020	EPI_ISL_420890	2020-03-09		Takayuki Hishiki Kanagawa Prefectural Institute of Public Health	Hishiki et al A
Latvia/03/2020	EPI_ISL_421655	2020-03-25	E. Gulbja Laboratorija	Latvian Biomedical Research and Study Centre	Ivars SilamiÄ·elis et al
Germany/FrankfurtFFM5/2020	EPI_ISL_452221	2020-03-02	University Hospital Frankfurt	Widera/Toptan	Tuna Toptan1 et al
Germany/NRW-10/2020	EPI_ISL_414574	2020-02-28	Center of Medical Microbiology, Virology, and Hospital Hygiene, University of Duesseldorf	Center of Medical Microbiology, Virology, and Hospital Hygiene, University of Duesseldorf	Ortwin Adams et al
Poland/PL_P1/2020	EPI_ISL_416488	2020-03-03	ViroGenetics - BSL3 Laboratory of Virology; Human Genome Variation Research Group & Genomics Centre MCB; Bioinformatics Research Group Department of Virology	ViroGenetics - BSL3 Laboratory of Virology; Human Genome Variation Research Group & Genomics Centre MCB; Bioinformatics Research Group Department of Virology	Aleksandra Milewska et al
Croatia/1761_Dubrovnik/2020	EPI_ISL_454588	2020-03-20	University Hospital for Infectious Diseases "Dr. Fran MihaljeviÄ‡", Research Unit	University of Zagreb, Centre for research and knowledge transfer in biotechnology	Ivan-Christian Kurolt et al
NewZealand/20VR1019/2020	EPI_ISL_456184	2020-03-20	Wellington SCL	Institute of Environmental Science and Research (ESR)	Matt Storey et al A
Germany/NRW-09/2020	EPI_ISL_414509	2020-02-28	Center of Medical Microbiology, Virology, and Hospital Hygiene, University of Duesseldorf	Center of Medical Microbiology, Virology, and Hospital Hygiene, University of Duesseldorf	Ortwin Adams et al
Wales/PHWC-24AF9/2020	EPI_ISL_419483	2020-03-20	Wales Specialist Virology Centre	Public Health Wales Microbiology Cardiff	Catherine Moore et al
Wales/PHWC-2C9E5/2020	EPI_ISL_445932	2020-03-31	Wales Specialist Virology Centre	Public Health Wales Microbiology Cardiff	Catherine Moore et al
Belgium/DGL-0326336/2020	EPI_ISL_462190	2020-03-26	KU Leuven, Rega Institute, Clinical and Epidemiological Virology	KU Leuven, Rega Institute, Clinical and Epidemiological Virology	Tony Wawina-Bokalanga et al
Finland/14M74/2020	EPI_ISL_418409	2020-03-14	Department of Virology and Immunology, University of Helsinki and Helsinki University Hospital, Huslab Finland	Department of Virology, Faculty of Medicine, University of Helsinki, Helsinki, Finland	Teemu Smura et al A
Belgium/DAA-0327369/2020	EPI_ISL_462223	2020-03-27	KU Leuven, Rega Institute, Clinical and Epidemiological Virology	KU Leuven, Rega Institute, Clinical and Epidemiological Virology	Tony Wawina-Bokalanga et al
Germany/NRW-04/2020	EPI_ISL_414499	2020-02-26	Center of Medical Microbiology, Virology, and Hospital Hygiene, University of Duesseldorf	Center of Medical Microbiology, Virology, and Hospital Hygiene, University of Duesseldorf	Ortwin Adams et al
Germany/NRW-07/2020	EPI_ISL_414506	2020-02-27	Center of Medical Microbiology, Virology, and Hospital Hygiene, University of Duesseldorf	Center of Medical Microbiology, Virology, and Hospital Hygiene, University of Duesseldorf	Ortwin Adams et al
Germany/NRW-08/2020	EPI_ISL_414508	2020-02-27	Center of Medical Microbiology, Virology, and Hospital Hygiene, University of Duesseldorf	Center of Medical Microbiology, Virology, and Hospital Hygiene, University of Duesseldorf	Ortwin Adams et al
Germany/NRW-01/2020	EPI_ISL_413488	2020-02-28	Center of Medical Microbiology, Virology, and Hospital Hygiene, University of Duesseldorf	Center of Medical Microbiology, Virology, and Hospital Hygiene, University of Duesseldorf	Ortwin Adams et al
Germany/NRW-02-1/2020	EPI_ISL_414497	2020-02-25	Center of Medical Microbiology, Virology, and Hospital Hygiene, University of Duesseldorf	Center of Medical Microbiology, Virology, and Hospital Hygiene, University of Duesseldorf	Ortwin Adams et al
Germany/NRW-03/2020	EPI_ISL_414498	2020-02-26	Center of Medical Microbiology, Virology, and Hospital Hygiene, University of Duesseldorf	Center of Medical Microbiology, Virology, and Hospital Hygiene, University of Duesseldorf	Ortwin Adams et al
Germany/NRW-06/2020	EPI_ISL_414505	2020-02-27	Center of Medical Microbiology, Virology, and Hospital Hygiene, University of Duesseldorf	Center of Medical Microbiology, Virology, and Hospital Hygiene, University of Duesseldorf	Ortwin Adams et al
Germany/NRW-05/2020	EPI_ISL_414504	2020-02-26	Center of Medical Microbiology, Virology, and Hospital Hygiene, University of Duesseldorf	Center of Medical Microbiology, Virology, and Hospital Hygiene, University of Duesseldorf	Ortwin Adams et al
Austria/CeMM0002/2020	EPI_ISL_419655	2020-02-26	Center for Virology, Medical University of Vienna	Bergthaler laboratory, CeMM Research Center for Molecular Medicine of the Austrian Academy of Sciences	Alexandra Popa et al
Belgium/ULG-10132/2020	EPI_ISL_427377	2020-04-07	Department of Clinical Microbiology	GIGA Medical Genomics	Keith Durkin et al A
Brazil/SPBR-11/2020	EPI_ISL_416033	2020-03-03	Hospital Israelita Albert Einstein	Instituto Adolfo Lutz, Interdiciplinary Procedures Center, Strategic Laboratory	Claudio Tavares Sacchi et al A
Germany/BAV-MVP0046/2020	EPI_ISL_437245	2020-03-11	Max von Pettenkofer Institute, Virology, National Reference Center for Retroviruses, LMU MÃ¼nchen	Laboratory for Functional Genome Analysis, Dept. Genomics, Gene Center of the LMU Munich	Max Muenchhoff et al
Germany/BAV-V2011463/2020	EPI_ISL_420904	2020-03-15	Max von Pettenkofer Institute, Virology, National Reference Center for Retroviruses, LMU Munich	Laboratory for Functional Genome Analysis, Dept. Genomics, Gene Center of the LMU Munich	Max Muenchhoff et al
Germany/BAV-MVP0079/2020	EPI_ISL_437273	2020-03-30	Max von Pettenkofer Institute, Virology, National Reference Center for Retroviruses, LMU MÃ¼nchen	Laboratory for Functional Genome Analysis, Dept. Genomics, Gene Center of the LMU Munich	Max Muenchhoff et al
Sweden/20-06459/2020	EPI_ISL_445224	2020-03-25	Narhalsan Olskroken VC	The Public Health Agency of Sweden	Mahin Ghoroghi et al
Belgium/rega-0423300/2020	EPI_ISL_462154	2020-04-23	KU Leuven, Rega Institute, Clinical and Epidemiological Virology	KU Leuven, Rega Institute, Clinical and Epidemiological Virology	Tony Wawina-Bokalanga et al
Belgium/AC-030982/2020	EPI_ISL_420338	2020-03-09	KU Leuven, Clinical and Epidemiological Virology	KU Leuven, Clinical and Epidemiological Virology	Joan Marti-Carreras et al
Israel/51140028/2020	EPI_ISL_447328	2020-03-17	Clinical Virology Laboratory, Soroka Medical Center and the Faculty of Health Sciences, Ben-Gurion University of the Negev	Stern Lab	Stern Lab et al
Senegal/306/2020	EPI_ISL_420069	2020-03-17	Institut Pasteur Dakar	Institut Pasteur de Dakar	Ndongo Dia et al
Germany/NRW-14/2020	EPI_ISL_417459	2020-03-11	Center of Medical Microbiology, Virology, and Hospital Hygiene, University of Duesseldorf	Center of Medical Microbiology, Virology, and Hospital Hygiene, University of Duesseldorf	Ortwin Adams et al
Greece/149/2020	EPI_ISL_434471	2020-03-11	Laboratory of Microbiology, Medical School, National and Kapodistrian University of Athens	Laboratory of Biology, Department of Medicine, Democritus University of Thrace	Kassela K. et al
Germany/NRW-16/2020	EPI_ISL_417461	2020-03-11	Center of Medical Microbiology, Virology, and Hospital Hygiene, University of Duesseldorf	Center of Medical Microbiology, Virology, and Hospital Hygiene, University of Duesseldorf	Ortwin Adams et al
Germany/NRW-17/2020	EPI_ISL_417462	2020-03-11	Center of Medical Microbiology, Virology, and Hospital Hygiene, University of Duesseldorf	Center of Medical Microbiology, Virology, and Hospital Hygiene, University of Duesseldorf	Ortwin Adams et al
Wuhan/HB-WH3-171/2020	EPI_ISL_454937	2020-02-11	Wuhan Chain Medical Labs (CMLabs)	State Key Laboratory of Biotherapy of Sichuan University	Baowen Du et al
Wuhan/HB-WH2-157/2020	EPI_ISL_454925	2020-02-28	Wuhan Chain Medical Labs (CMLabs)	State Key Laboratory of Biotherapy of Sichuan University	Baowen Du et al
Wuhan/HB-WH2-162/2020	EPI_ISL_455374	2020-02-10	Wuhan Chain Medical Labs (CMLabs)	State Key Laboratory of Biotherapy of Sichuan University	Baowen Du et al
NewZealand/20VR1115/2020	EPI_ISL_456193	2020-03-20	Waikato Hospital	Institute of Environmental Science and Research (ESR)	Matt Storey et al A
SouthAfrica/R05204/2020	EPI_ISL_450297	2020-03-19	National Institute for Communicable Diseases of the National Health Laboratory Service	National Institute for Communicable Diseases of the National Health Laboratory Service	Allam M et al A
NewZealand/20VR0761/2020	EPI_ISL_456166	2020-03-18	Wellington SCL	Institute of Environmental Science and Research (ESR)	Matt Storey et al A
NewZealand/20VR0993/2020	EPI_ISL_456176	2020-03-16	LabPLUS	Institute of Environmental Science and Research (ESR)	Matt Storey et al A
Guangdong/GDSZ202008-P0020/2020	EPI_ISL_413866	2020-02-05	Guangdong Provincial Institution of Public Health, Guangdong Provinical Center for Disease Control and Prevention	Guangdong Provincial Institution of Public Health	Jing Lu et al
France/RA739/2020	EPI_ISL_410486	2020-02-08	CNR Virus des Infections Respiratoires - France SUD	CNR Virus des Infections Respiratoires - France SUD	Bal et al A
HongKong/HKPU60-0802/2020	EPI_ISL_419228	2020-02-17	Department of Clinical Pathology, Pamela Youde Nethersole Eastern Hospital	Department of Health Technology and Informatics, Faculty of Health and Social Science, The Hong Kong Polytechnic University	Kenneth Siu-Sing LEUNG et al
USA/CA-SCCPHD-UC102/2020	EPI_ISL_435581	2020-02-28	Santa Clara County Public Health Department	Chiu Laboratory, University of California, San Francisco	Xianding Deng et al B
USA/CA-SCCPHD-UC108/2020	EPI_ISL_435587	2020-02-29	Santa Clara County Public Health Department	Chiu Laboratory, University of California, San Francisco	Xianding Deng et al B
USA/CA-SCCPHD-UC105/2020	EPI_ISL_435584	2020-02-29	Santa Clara County Public Health Department	Chiu Laboratory, University of California, San Francisco	Xianding Deng et al B
USA/CA-SCCPHD-UC101/2020	EPI_ISL_435580	2020-02-26	Santa Clara County Public Health Department	Chiu Laboratory, University of California, San Francisco	Xianding Deng et al B
Taiwan/TSGH-35/2020	EPI_ISL_457726	2020-02-06	TSGH-CP molecular lab	TSGH-CP molecular lab	Cherng-Lih Perng et al
Beijing/DT-BJ01/2020	EPI_ISL_452358	2020-02-11	Laboratory of Infectious Diseases Center of Beijing Ditan Hospital	Laboratory of Infectious Diseases Center of Beijing Ditan Hospital	Siyuan Yang et al
Beijing/DT-WH01/2020	EPI_ISL_452360	2020-02-01	Laboratory of Infectious Diseases Center of Beijing Ditan Hospital	Laboratory of Infectious Diseases Center of Beijing Ditan Hospital	Siyuan Yang et al
SouthKorea/KCDC12/2020	EPI_ISL_412872	2020-02-01	Division of Viral Diseases, Center for Laboratory Control of Infectious Diseases, Korea Centers for Diseases Control and Prevention	Division of Viral Diseases, Center for Laboratory Control of Infectious Diseases, Korea Centers for Diseases Control and Prevention	Jeong-Min Kim et al A
Korea/KCDC2004/2020	EPI_ISL_426164	2020-02-02	Division of Viral Diseases, Center for Laboratory Control of Infectious Diseases, Korea Centers for Diseases Control and Prevention	Division of Viral Diseases, Center for Laboratory Control of Infectious Diseases, Korea Centers for Diseases Control and Prevention	Jeong-Min Kim et al A
Sichuan/SC-WCH3-259/2020	EPI_ISL_451385	2020-02-03	West China Hospital of Sichuan University	State Key Laboratory of Biotherapy of Sichuan University	Baowen Du et al
Korea/KCDC2007/2020	EPI_ISL_426169	2020-02-05	Division of Viral Diseases, Center for Laboratory Control of Infectious Diseases, Korea Centers for Diseases Control and Prevention	Division of Viral Diseases, Center for Laboratory Control of Infectious Diseases, Korea Centers for Diseases Control and Prevention	Jeong-Min Kim et al A
Wuhan/HB-WH5-240/2020	EPI_ISL_454981	2020-02-04	Wuhan Chain Medical Labs (CMLabs)	State Key Laboratory of Biotherapy of Sichuan University	Baowen Du et al
USA/CO-CDC-5607/2020	EPI_ISL_452130	2020-03-07	CO Department of Public Health and Environment	Pathogen Discovery, Respiratory Viruses Branch, Division of Viral Diseases, Centers for Disease Control and Prevention	Jing Zhang et al A
Australia/NSW10/2020	EPI_ISL_413596	2020-02-28	Centre for Infectious Diseases and Microbiology - Public Health	NSW Health Pathology - Institute of Clinical Pathology and Medical Research; Westmead Hospital; University of Sydney	Rockett R et al
Australia/NSW219/2020	EPI_ISL_427643	2020-02-28	Centre for Infectious Diseases and Microbiology Public Health	NSW Health Pathology - Institute of Clinical Pathology and Medical Research; Westmead Hospital; University of Sydney	Timms V et al
Australia/NSW08/2020	EPI_ISL_413594	2020-02-28	Centre for Infectious Diseases and Microbiology Laboratory Services	NSW Health Pathology - Institute of Clinical Pathology and Medical Research; Westmead Hospital; University of Sydney	Rockett R et al
Wuhan/HB-WH3-181/2020	EPI_ISL_454942	2020-03-02	Wuhan Chain Medical Labs (CMLabs)	State Key Laboratory of Biotherapy of Sichuan University	Baowen Du et al
Mexico/CDMX-InDRE_16/2020	EPI_ISL_455454	2020-03-18	Instituto de Diagnostico y Referencia Epidemiologicos (INDRE)	Instituto de Diagnostico y Referencia Epidemiologicos (INDRE)	Mendieta-Condado Edgar et al
USA/CA-SCCPHD-UC103/2020	EPI_ISL_435582	2020-02-28	Santa Clara County Public Health Department	Chiu Laboratory, University of California, San Francisco	Xianding Deng et al B
USA/WI-UW-290/2020	EPI_ISL_436584	2020-04-08	University of Wisconsin-Madison AIDS Vaccine Research Laboratories	University of Wisconsin-Madison AIDS Vaccine Research Laboratories	Gage Moreno et al
USA/CA-SCCPHD-UC14/2020	EPI_ISL_417318	2020-02-29	Santa Clara County Public Health Department	Chiu Laboratory, University of California, San Francisco	Xianding Deng et al A
Mexico/CDMX-InDRE_11/2020	EPI_ISL_455435	2020-03-20	Instituto de Diagnostico y Referencia Epidemiologicos (INDRE)	Instituto de Diagnostico y Referencia Epidemiologicos (INDRE)	Garces-Ayala Fabiola. Taboada RamÃ­rez Blanca. Ramirez-Gonzalez Ernesto et al
Wuhan/HB-WH3-185/2020	EPI_ISL_454945	2020-03-15	Wuhan Chain Medical Labs (CMLabs)	State Key Laboratory of Biotherapy of Sichuan University	Baowen Du et al
USA/CA-SCCPHD-UC171/2020	EPI_ISL_435650	2020-03-13	Santa Clara County Public Health Department	Chiu Laboratory, University of California, San Francisco	Xianding Deng et al B
Ireland/Cork2/2020	EPI_ISL_417432	2020-03-08	UCD National Virus Reference Laboratory	Public Health Wales Microbiology Cardiff	Catherine Dempsey et al
Malaysia/IMR_WC1098/2020	EPI_ISL_430442	2020-02-29	Institute for Medical Research, Infectious Disease Research Centre, National Institutes of Health, Ministry of Health Malaysia	Institute for Medical Research, Infectious Disease Research Centre, National Institutes of Health, Ministry of Health Malaysia	Suppiah.J et al
Malaysia/IMR_WC1097/2020	EPI_ISL_430441	2020-02-29	Institute for Medical Research, Infectious Disease Research Centre, National Institutes of Health, Ministry of Health Malaysia	Institute for Medical Research, Infectious Disease Research Centre, National Institutes of Health, Ministry of Health Malaysia	Suppiah.J et al
Oman/RESP-20-3700/2020	EPI_ISL_457986	2020-03-20	Oman-NIC	Oman-NIC	Samira Al-Maruqi et al
Wuhan/HB-WH2-160/2020	EPI_ISL_454928	2020-02-28	Wuhan Chain Medical Labs (CMLabs)	State Key Laboratory of Biotherapy of Sichuan University	Baowen Du et al
Singapore/109/2020	EPI_ISL_443201	2020-03-05	National Public Health Laboratory, National Centre for Infectious Diseases	National Public Health Laboratory, National Centre for Infectious Diseases	Mak Tze Minn et al
Beijing/DT-travelIT04/2020	EPI_ISL_452351	2020-03-04	Laboratory of Infectious Diseases Center of Beijing Ditan Hospital	Laboratory of Infectious Diseases Center of Beijing Ditan Hospital	Siyuan Yang et al
USA/CA-SCCPHD-UC142/2020	EPI_ISL_435621	2020-03-09	Santa Clara County Public Health Department	Chiu Laboratory, University of California, San Francisco	Xianding Deng et al B
USA/CA-CZB-1081/2020	EPI_ISL_437081	2020-04-25	County of Santa Clara Public Health	Chan-Zuckerberg Biohub	CZB Cliahub Consortium et al
SouthAfrica/R02827/2020	EPI_ISL_430297	2020-03-06	National Institute for Communicable Diseases of the National Health Laboratory Service	National Institute for Communicable Diseases of the National Health Laboratory Service	Allam M et al A
Malaysia/IMR_WC1170/2020	EPI_ISL_430440	2020-03-05	Institute for Medical Research, Infectious Disease Research Centre, National Institutes of Health, Ministry of Health Malaysia	Institute for Medical Research, Infectious Disease Research Centre, National Institutes of Health, Ministry of Health Malaysia	Suppiah.J et al
USA/CA-SCCPHD-UC182/2020	EPI_ISL_435661	2020-03-16	Santa Clara County Public Health Department	Chiu Laboratory, University of California, San Francisco	Xianding Deng et al B
Taiwan/NTU27/2020	EPI_ISL_447621	2020-04-13	Department of Laboratory Medicine, National Taiwan University Hospital	Microbial Genomics Core Lab, National Taiwan University Centers of Genomic and Precision Medicine	Shiou-Hwei Yeh et al A
France/CIBU-200634/2020	EPI_ISL_430846	2020-04-01	General Intensive Care Unit, Raymond PoincarÃ© Hospital (AP-HP), Lab Inflammation & Infection, U1173 University Paris Saclay-UVSQ/INSERM, Garches, France.	Institut Pasteur, Laboratory for Urgent Response to biological Threats	Annane Djillali et al
USA/CA-CZB-1267/2020	EPI_ISL_454687	2020-05-12	County of Santa Clara Public Health Department	Chan-Zuckerberg Biohub	CZB Cliahub Consortium et al
Indonesia/JKT-EIJK02/2020	EPI_ISL_437190	2020-03-26	RS Pondok Indah Hospital â€“ Pondok Indah	Eijkman Institute for Molecular Biology, Ministry of Research and Technology/National Agency for Research and Innovation	Edison Johar et al
Indonesia/JKT-EIJK03/2020	EPI_ISL_437191	2020-03-27	RS Pondok Indah Hospital â€“ Pondok Indah	Eijkman Institute for Molecular Biology, Ministry of Research and Technology/National Agency for Research and Innovation	Edison Johar et al
Wuhan/HB-WH4-197/2020	EPI_ISL_454951	2020-03-25	Wuhan Chain Medical Labs (CMLabs)	State Key Laboratory of Biotherapy of Sichuan University	Baowen Du et al
USA/CA-CZB-1238/2020	EPI_ISL_454658	2020-04-11	County of Santa Clara Public Health Department	Chan-Zuckerberg Biohub	CZB Cliahub Consortium et al
USA/CA-CZB-1239/2020	EPI_ISL_454659	2020-05-12	County of Santa Clara Public Health Department	Chan-Zuckerberg Biohub	CZB Cliahub Consortium et al
Singapore/317/2020	EPI_ISL_462085	2020-03-13	Singapore General Hospital	Department of Microbiology	Nurdyana Abdul Rahman et al
Wuhan/HB-WH3-179/2020	EPI_ISL_454941	2020-03-13	Wuhan Chain Medical Labs (CMLabs)	State Key Laboratory of Biotherapy of Sichuan University	Baowen Du et al
Singapore/159/2020	EPI_ISL_462277	2020-03-19	National Public Health Laboratory, National Centre for Infectious Diseases	National Public Health Laboratory, National Centre for Infectious Diseases	Mak TM et al
Norway/2087/2020	EPI_ISL_420151	2020-03-17	Nordland Hospital - Bodo, Laboratory Department, Molecular Biology Unit	Norwegian Institute of Public Health, Department of Virology	Kathrine Stene-Johansen et al
Denmark/ALAB-SSI-794/2020	EPI_ISL_444909	2020-03-28	Department of Virus and Microbiological Special Diagnostics, Statens Serum Institut, Copenhagen, Denmark, Artillerivej 5, 2300 Copenahgen S	Albertsen lab, Department of Chemistry and Bioscience, Aalborg University, Denmark	Rasmus Kirkegaard et al
Israel/13075782/2020	EPI_ISL_447447	2020-03-30	Clinical Microbiology Laboratory, Sheba Medical Center	Stern Lab	Stern Lab et al
Bangladesh/NIB_BCSIR_02/2020	EPI_ISL_458133	2020-05-11	National Institute of Biotechnology	Bioinformatics Division, National Institute of Biotechnology	Mohammad Uzzal Hossain et al
Taiwan/TSGH-31/2020	EPI_ISL_447257	2020-03-25	TSGH-CP molecular lab	TSGH-CP molecular lab	Cherng-Lih Perng et al
Austria/CeMM0255/2020	EPI_ISL_438084	2020-03-22	Center for Virology, Medical University of Vienna	Bergthaler laboratory, CeMM Research Center for Molecular Medicine of the Austrian Academy of Sciences	Alexandra Popa et al
SouthAfrica/Tygerberg_04/2020	EPI_ISL_464115	2020-03-20	Division of Medical Virology, Stellenbosch University and National Health Laboratory Service (NHLS)	Division of Medical Virology, Stellenbosch University and National Health Laboratory Service (NHLS)	Susan Engelbrecht et al
Wuhan/IVDC-HB-01/2019	EPI_ISL_402119	2019-12-30	National Institute for Viral Disease Control and Prevention, China CDC	National Institute for Viral Disease Control and Prevention, China CDC	Wenjie Tan et al
Wuhan/WIV04/2019	EPI_ISL_402124	2019-12-30	Wuhan Jinyintan Hospital	Wuhan Institute of Virology, Chinese Academy of Sciences	Peng Zhou et al
Wuhan/YB012605/2020	EPI_ISL_450502	2020-01-26		CAS Key Laboratory of Special Pathogens and Biosafety and Center for Emerging Infectious Diseases	Si et al
Wuhan/YB012602/2020	EPI_ISL_450503	2020-01-26		CAS Key Laboratory of Special Pathogens and Biosafety and Center for Emerging Infectious Diseases	Si et al
Wuhan/YB012504/2020	EPI_ISL_450489	2020-01-25		CAS Key Laboratory of Special Pathogens and Biosafety and Center for Emerging Infectious Diseases	Si et al
Guangdong/20SF808/2020	EPI_ISL_428474	2020-01-28	Guangdong Provincial Center for Diseases Control and Prevention;Guangdong Provincial Institute of Public Health	School of Public Health, The University of Hong Kong	Bosheng Li et al
Malaysia/IMR_WC1114/2020	EPI_ISL_455793	2020-02-29	Institute for Medical Research, Infectious Disease Research Centre, National Institutes of Health, Ministry of Health Malaysia	Malaysia Genome Institute	Mohd Noor Mat Isa et al
Wuhan/HB-WH2-166/2020	EPI_ISL_454932	2020-02-11	Wuhan Chain Medical Labs (CMLabs)	State Key Laboratory of Biotherapy of Sichuan University	Baowen Du et al
Thailand/NIH-15/2020	EPI_ISL_434692	2020-01-05	Bamrasnaradura hospital	National Institute of Health. Department of medical Sciences, Ministry of Public Health, Thailand	Pilailuk et al A
Thailand/Nonthaburi_68/2020	EPI_ISL_447910	2020-01-15		National Institute of Health. Department of medical Sciences, Ministry of Public Health, Thailand	Pilailuk et al A
Thailand/Nonthaburi_59/2020	EPI_ISL_447909	2020-01-13		National Institute of Health. Department of medical Sciences, Ministry of Public Health, Thailand	Pilailuk et al A
Thailand/SI200040-NT/2020	EPI_ISL_437623	2020-01-08		Faculty of Medicine	Rodpan et al
Thailand/61/2020	EPI_ISL_403962	2020-01-08	Bamrasnaradura Hospital	1. Department of Medical Sciences, Ministry of Public Health, Thailand 2. Thai Red Cross Emerging Infectious Diseases - Health Science Centre 3. Department of Disease Control, Ministry of Public Health, Thailand	Pilailuk et al B
Indonesia/EJ-ITD1238Sp/2020	EPI_ISL_458079	2020-03-30	Mitra Keluarga Hospital Kenjeran	Institute of Tropical Disease, Universitas Airlangga	Aldise M Nastri et al
Guangzhou/GZMU0030/2020	EPI_ISL_414686	2020-02-27	State Key Laboratory of Respiratory Disease, National Clinical Research Center for Respiratory Disease, Guangzhou Institute of Respiratory Health, the First Affiliated Hospital of Guangzhou Medical University	The First Affiliated Hospital of Guangzhou Medical University & BGI-Shenzhen	Zhao et al et al
Japan/AI-I-004/2020	EPI_ISL_407084	2020-01-25	Department of Virology III, National Institute of Infectious Diseases	Pathogen Genomics Center, National Institute of Infectious Diseases	Tsuyoshi Sekizuka et al B
Pakistan/KHI1/2020	EPI_ISL_451958	2020-03-16		Jamil-ur-Rahman Center for Genome Research	Shakeel et al
Indonesia/EJ-ITD1273NT/2020	EPI_ISL_458081	2020-03-30	RSUD Bangil Pasuruan	Institute of Tropical Disease, Universitas Airlangga	Jezzy R Dewantari et al
Beijing/DT-WH03/2020	EPI_ISL_452362	2020-02-01	Laboratory of Infectious Diseases Center of Beijing Ditan Hospital	Laboratory of Infectious Diseases Center of Beijing Ditan Hospital	Siyuan Yang et al
Beijing/DT-travelUK02/2020	EPI_ISL_452335	2020-03-16	Laboratory of Infectious Diseases Center of Beijing Ditan Hospital	Laboratory of Infectious Diseases Center of Beijing Ditan Hospital	Siyuan Yang et al
Australia/VIC15/2020	EPI_ISL_419735	2020-02-24	Victorian Infectious Diseases Reference Laboratory (VIDRL)	Victorian Infectious Diseases Reference Laboratory and Microbiological Diagnostic Unit Public Health Laboratory, Doherty Institute	Caly L. et al B
Hangzhou/HZCDC0012/2020	EPI_ISL_421236	2020-01-20	Hangzhou Center for Diseases Control and Prevention	Hangzhou Center for Diseases Control and Prevention	Jun Li et al
Australia/NT02/2020	EPI_ISL_419832	2020-02-21	Royal Darwin Hospital	Victorian Infectious Diseases Reference Laboratory and Microbiological Diagnostic Unit Public Health Laboratory, Doherty Institute	Meumann et al
France/IDF0515/2020	EPI_ISL_408430	2020-01-29	Department of Infectious and Tropical Diseases, Bichat Claude Bernard Hospital, Paris	National Reference Center for Viruses of Respiratory Infections, Institut Pasteur, Paris	MÃ©lanie Albert et al A
Portugal/PT0391a/2020	EPI_ISL_454110	2020-04-14		Instituto Nacional de Saude (INSA)	Borges et al et al
Portugal/PT0549/2020	EPI_ISL_455627	2020-04-03		Instituto Nacional de Saude (INSA)	Borges et al et al
Pakistan/Gilgit1/2020	EPI_ISL_417444	2020-03-04		Department of Healthcare Biotechnology	Javed et al (http://biorxiv.org/lookup/doi/10.1101/2020.04.01.019463)
Wuhan/HB-WHCM-100/2020	EPI_ISL_454987	2020-03-02	Wuhan Chain Medical Labs (CMLabs)	State Key Laboratory of Biotherapy of Sichuan University	Baowen Du et al
Australia/VPRL004/2020	EPI_ISL_455596	2020-03-03	SA Pathology	VPRL	Beard et al
Georgia/Tb-1523/2020	EPI_ISL_420142	2020-03-30	Department for Virology, Molecular Biology and Genome Research, R. G. Lugar Center for Public Health Research, National Center for Disease Control and Public Health (NCDC) of Georgia.	Department for Virology, Molecular Biology and Genome Research, R. G. Lugar Center for Public Health Research, National Center for Disease Control and Public Health (NCDC) of Georgia.	Marine Murtskhvaladze et al
Turkey/HSGM-5516/2020	EPI_ISL_428713	2020-03-18	Ministry of Health Turkey	Ministry of Health Turkey	Fatma Bayrakdar et al B
Xinyu/JX124/2020	EPI_ISL_421260	2020-01-26	Jiangxi Province Center for Disease Control and Prevention	Jiangxi Province Center for Disease Control and Prevention	JianXiong Li et al
India/NIV-1738/2020	EPI_ISL_454525	2020-03-12	NIV Influenza	NIV Influenza	Potdar V et al A
India/NIV-981/2020	EPI_ISL_452213	2020-03-10	NIV Influenza	NIV Influenza	Potdar V et al A
Nanchang/JX176/2020	EPI_ISL_421261	2020-01-29	Jiangxi Province Center for Disease Control and Prevention	Jiangxi Province Center for Disease Control and Prevention	JianXiong Li et al
Iran/KHGRC-3-2178/2020	EPI_ISL_445088	2020-03-26		Human Genetic Research Center	Abbasalipour Bashash et al
Iran/KHGRC-2-2162/2020	EPI_ISL_442044	2020-03-26	Kawsar Human Genetic Research Center	Kawsar Human Genetic Research Center	Mohammad Ali Khosravi et al
Iran/HGRC-2-2162/2020	EPI_ISL_437512	2020-03-26		Human Genetic Research Center	Khosravi et al
Taiwan/TSGH-26/2020	EPI_ISL_447252	2020-02-25	TSGH-CP molecular lab	TSGH-CP molecular lab	Cherng-Lih Perng et al
Taiwan/CGMH-CGU-04/2020	EPI_ISL_415742	2020-02-27	Laboratory Medicine	Department of Laboratory Medicine, Lin-Kou Chang Gung Memorial Hospital, Taoyuan, Taiwan	Kuo-Chien Tsao et al
Taiwan/CGMH-CGU-21/2020	EPI_ISL_444274	2020-02-29	Laboratory Medicine	Department of Laboratory Medicine, Lin-Kou Chang Gung Memorial Hospital, Taoyuan, Taiwan	Kuo-Chien Tsao et al
Taiwan/CGMH-CGU-07/2020	EPI_ISL_417520	2020-03-09	Laboratory Medicine	Department of Laboratory Medicine, Lin-Kou Chang Gung Memorial Hospital, Taoyuan, Taiwan	Kuo-Chien Tsao et al
Taiwan/CGMH-CGU-05/2020	EPI_ISL_415743	2020-02-27	Laboratory Medicine	Department of Laboratory Medicine, Lin-Kou Chang Gung Memorial Hospital, Taoyuan, Taiwan	Kuo-Chien Tsao et al
Taiwan/CGMH-CGU-03/2020	EPI_ISL_415741	2020-02-26	Laboratory Medicine	Department of Laboratory Medicine, Lin-Kou Chang Gung Memorial Hospital, Taoyuan, Taiwan	Kuo-Chien Tsao et al
Canada/BC_69243/2020	EPI_ISL_415577	2020-02-20	BCCDC Public Health Laboratory	BCCDC Public Health Laboratory	Harrigan et al A
India/1111/2020	EPI_ISL_421666	2020-03-10	National Influenza Center, Indian Council of Medical Research - National Institute of Virology	Indian Council of Medical Research-National Institute of Virology, Microbial Containment Complex	Pragya D. Yadav et al A (http://www.ijmr.org.in/article.asp?issn=0971-5916;year=2020;volume=151;issue=2;spage=255;epage=260;aulast=Potdar)
Canada/BC_37_0-2/2020	EPI_ISL_412965	2020-02-16	BCCDC Public Health Laboratory	BCCDC Public Health Laboratory	Harrigan et al B
Turkey/HSGM-1458/2020	EPI_ISL_437327	2020-03-19	Ministry of Health Turkey	Ministry of Health Turkey	Fatma Bayrakdar et al A
Turkey/HSGM-1495/2020	EPI_ISL_437325	2020-03-19	Ministry of Health Turkey	Ministry of Health Turkey	Fatma Bayrakdar et al A
Taiwan/TSGH-13/2020	EPI_ISL_428230	2020-03-17	TSGH-CP molecular lab	TSGH-CP molecular lab	Cherng-Lih Perng et al
Tunisia/COV0880/2020	EPI_ISL_463002	2020-03-28		Clinical virology	Fares et al
Australia/VIC996/2020	EPI_ISL_430480	2020-03-31	Victorian Infectious Diseases Reference Laboratory (VIDRL)	Microbiological Diagnostic Unit Public Health Laboratory and Victorian Infectious Diseases Reference Laboratory, The Peter Doherty Institute for Infection and Immunity	Caly L. et al A
Turkey/HSGM-1490/2020	EPI_ISL_437319	2020-03-19	Ministry of Health Turkey	Ministry of Health Turkey	Fatma Bayrakdar et al A
Turkey/HSGM-1492/2020	EPI_ISL_437320	2020-03-19	Ministry of Health Turkey	Ministry of Health Turkey	Fatma Bayrakdar et al A
Australia/NSW05/2020	EPI_ISL_412975	2020-02-28	Centre for Infectious Diseases and Microbiology Laboratory Services	NSW Health Pathology - Institute of Clinical Pathology and Medical Research; Westmead Hospital; University of Sydney	Eden J-S et al
Kuwait/KU17/2020	EPI_ISL_416542	2020-03-02	Dasman Diabetes Institute	Dasman Diabetes Institute	Fahd Al-Mulla et al
Sweden/20-04631/2020	EPI_ISL_430847	2020-02-27	HS mikrobiologi virus	The Public Health Agency of Sweden	Zhibing Yun et al
Thailand/Bangkok-0078/2020	EPI_ISL_447019	2020-04-01	Ramathibodi Hospital	COVID-19 Network Investigations (CONI) Alliance	Elizabeth Batty et al B
England/200960041/2020	EPI_ISL_414008	2020-02-27	Respiratory Virus Unit, Microbiology Services Colindale, Public Health England	Respiratory Virus Unit, Microbiology Services Colindale, Public Health England	Monica Galiano et al
Canada/BC_17397/2020	EPI_ISL_415580	2020-02-28	BCCDC Public Health Laboratory	BCCDC Public Health Laboratory	Harrigan et al A
Canada/BC_02421/2020	EPI_ISL_415581	2020-03-01	BCCDC Public Health Laboratory	BCCDC Public Health Laboratory	Harrigan et al A
Canada/BC_13297/2020	EPI_ISL_415578	2020-02-27	BCCDC Public Health Laboratory	BCCDC Public Health Laboratory	Harrigan et al A
HongKong/HKU-905a/2020	EPI_ISL_450408	2020-01-24		Microbiology	To et al
HongKong/HKU-903a/2020	EPI_ISL_434565	2020-01-24		Microbiology	To et al
Canada/ON_PHL5472/2020	EPI_ISL_418325	2020-02-20	Public Health Ontario Laboratories	Public Health Ontario Laboratories	Alireza Eshaghi et al
Australia/VIC407/2020	EPI_ISL_426709	2020-03-25	Victorian Infectious Diseases Reference Laboratory (VIDRL)	Microbiological Diagnostic Unit Public Health Laboratory and Victorian Infectious Diseases Reference Laboratory, Doherty Institute	Caly L. et al A
NewZealand/01/2020	EPI_ISL_413490	2020-02-27	Auckland Hospital	Institute of Environmental Science and Research (ESR)	Matt Storey et al B
Australia/NSW07/2020	EPI_ISL_413214	2020-02-29	Centre for Infectious Diseases and Microbiology Laboratory Services	NSW Health Pathology - Institute of Clinical Pathology and Medical Research; Westmead Hospital; University of Sydney	Eden J-S et al
Australia/NSW31/2020	EPI_ISL_417392	2020-03-10	Centre for Infectious Diseases and Microbiology Public Health	NSW Health Pathology - Institute of Clinical Pathology and Medical Research; Westmead Hospital; University of Sydney	Rahman H et al
Australia/QLD09/2020	EPI_ISL_414414	2020-02-29	Pathology Queensland	Public Health Virology Laboratory	Bixing Huang et al
Iran/KHGRC-1.1-IPI-8206/2020	EPI_ISL_442523	2020-03-09	Pasteur Institute of Iran	Kawsar Human Genetic Research Company	Sirous Zeinali et al
Iran/HGRC-01-IPI-8206/2020	EPI_ISL_424349	2020-03-09		Human Genetic Research Center	Zeinali et al
Kuwait/KU09/2020	EPI_ISL_416541	2020-03-02	Dasman Diabetes Institute and Virology Laboratory Ministry of Health	Dasman Diabetes Institute	Fahd Al-Mulla et al
India/1652/2020	EPI_ISL_424363	2020-03-12	National Influenza Center, Indian Council of Medical Research - National Institute of Virology	Indian Council of Medical Research-National Institute of Virology, Microbial Containment Complex	Pragya D. Yadav et al A (http://www.ijmr.org.in/article.asp?issn=0971-5916;year=2020;volume=151;issue=2;spage=255;epage=260;aulast=Potdar)
Lebanon/S5_762/2020	EPI_ISL_450512	2020-02-27	Rafik Hariri University Hospital	Rafik Hariri University Hospital	Rita Feghali et al
Turkey/HSGM-1009/2020	EPI_ISL_437322	2020-03-19	Ministry of Health Turkey	Ministry of Health Turkey	Fatma Bayrakdar et al A
Australia/NSW09/2020	EPI_ISL_413595	2020-02-28	Centre for Infectious Diseases and Microbiology Laboratory Services	NSW Health Pathology - Institute of Clinical Pathology and Medical Research; Westmead Hospital; University of Sydney	Rockett R et al
Oman/RESP-20-837/2020	EPI_ISL_457704	2020-02-24	Oman-NIC	Oman-NIC	Samira Al-Maruqi et al
Georgia/Tb-82/2020	EPI_ISL_415644	2020-02-28	R. G. Lugar Center for Public Health Research, National Center for Disease Control and Public Health (NCDC) of Georgia.	R. G. Lugar Center for Public Health Research, National Center for Disease Control and Public Health (NCDC) of Georgia.	Nato Kotaria et al
India/1073/2020	EPI_ISL_421662	2020-03-10	National Influenza Center, Indian Council of Medical Research - National Institute of Virology	Indian Council of Medical Research-National Institute of Virology, Microbial Containment Complex	Pragya D. Yadav et al A (http://www.ijmr.org.in/article.asp?issn=0971-5916;year=2020;volume=151;issue=2;spage=255;epage=260;aulast=Potdar)
Kuwait/KU12/2020	EPI_ISL_416458	2020-03-02	Virology laboratory Ministry of Health Kuwait sequenced at Dasman Diabetes Institute	Dasman Diabetes Institute	Fahd Al-Mulla et al
India/1617/2020	EPI_ISL_421670	2020-03-12	National Influenza Center, Indian Council of Medical Research - National Institute of Virology	Indian Council of Medical Research-National Institute of Virology, Microbial Containment Complex	Pragya D. Yadav et al B
Austria/CeMM0004/2020	EPI_ISL_419657	2020-03-03	Center for Virology, Medical University of Vienna	Bergthaler laboratory, CeMM Research Center for Molecular Medicine of the Austrian Academy of Sciences	Alexandra Popa et al
DRC/299/2020	EPI_ISL_420840	2020-03-20	Viral Respiratory Lab, National Institute for Biomedical Research (INRB)	Pathogen Sequencing Lab, National Institute for Biomedical Research (INRB)	Placide Mbala-Kingebeni et al
Australia/VIC1670/2020	EPI_ISL_456571	2020-05-10	Victorian Infectious Diseases Reference Laboratory (VIDRL)	Microbiological Diagnostic Unit Public Health Laboratory and Victorian Infectious Diseases Reference Laboratory, Doherty Institute	Caly L. et al B
Uganda/UG011/2020	EPI_ISL_451193	2020-03-30	Uganda Virus Research Institute	MRC/UVRI & LSHTM Uganda Research Unit	Dan Lule Bugembe et al
USA/WA-UW-1948/2020	EPI_ISL_424301	2020-03-24	UW Virology Lab	UW Virology Lab	Pavitra Roychoudhury et al
Kuwait/KU18/2020	EPI_ISL_416543	2020-03-02	Dasman Diabetes Institute	Dasman Diabetes Institute	Fahd Al-Mulla et al
Australia/NSW06/2020	EPI_ISL_413213	2020-02-29	Centre for Infectious Diseases and Microbiology Laboratory Services	NSW Health Pathology - Institute of Clinical Pathology and Medical Research; Westmead Hospital; University of Sydney	Eden J-S et al
Turkey/HSGM-1450/2020	EPI_ISL_437306	2020-03-27	Ministry of Health Turkey	Ministry of Health Turkey	Fatma Bayrakdar et al A
Turkey/HSGM-11518/2020	EPI_ISL_429872	2020-03-25	Ministry of Health Turkey	Ministry of Health Turkey	Fatma Bayrakdar et al B
Norway/1380/2020	EPI_ISL_417484	2020-02-26	Oslo University Hospital, Department of Medical Microbiology	Norwegian Institute of Public Health, Department of Virology	Kathrine Stene-Johansen et al
Canada/ON_PHL2273/2020	EPI_ISL_418383	2020-02-29	Public Health Ontario Laboratories	Public Health Ontario Laboratories	Alireza Eshaghi et al
Lebanon/S9_764/2020	EPI_ISL_450515	2020-03-11	Rafik Hariri University Hospital	Rafik Hariri University Hospital	Rita Feghali et al
India/NCDC-01616/2020	EPI_ISL_435105	2020-03-17	National Centre for Disease control (NCDC), CSIR-Institute of Genomics and Integrative Biology (CSIR-IGIB)	NCDC/CSIR-IGIB	Pramod Kumar et al
Oman/RESP-20-797/2020	EPI_ISL_457701	2020-02-23	Oman-NIC	Oman-NIC	Samira Al-Maruqi et al
India/NCDC-01760/2020	EPI_ISL_435106	2020-03-18	National Centre for Disease control (NCDC), CSIR-Institute of Genomics and Integrative Biology (CSIR-IGIB)	NCDC/CSIR-IGIB	Pramod Kumar et al
Canada/ON_SHSC-01/2020	EPI_ISL_450747	2020-02-26	Sunnybrook Health Sciences Centre	Department of Laboratory Medicine and Molecular Diagnostics, Sunnybrook Health Sciences Centre	Jalees A. Nasir et al
Turkey/HSGM-1468/2020	EPI_ISL_437312	2020-03-25	Ministry of Health Turkey	Ministry of Health Turkey	Fatma Bayrakdar et al A
NewZealand/20VR3064/2020	EPI_ISL_456403	2020-04-28	Middlemore Hospital	Institute of Environmental Science and Research (ESR)	Matt Storey et al A
Kazakhstan/NCB-1/2020	EPI_ISL_435045	2020-03-22	Laboratory of Applied Genetics	RSE "National Center for Biotechnology"	Shevtsov et al
Kazakhstan/26491/2020	EPI_ISL_454508	2020-04-19	RSE "National Center for Biotechnology"	RSE "National Center for Biotechnology"	Alexandr Shevtsov et al
Kazakhstan/26489/2020	EPI_ISL_454507	2020-04-26	RSE "National Center for Biotechnology"	RSE "National Center for Biotechnology"	Alexandr Shevtsov et al
Kazakhstan/26574/2020	EPI_ISL_454593	2020-04-26	Laboratory of virology, National Center of Expertise	Laboratory of molecular-genetic research, National Center of Expertise, Kazakhstan National Center for Biotechnology, Kazakhstan	Abdaliyev Askar et al
Kazakhstan/26549/2020	EPI_ISL_454513	2020-04-26	RSE "National Center for Biotechnology"	RSE "National Center for Biotechnology"	Alexandr Shevtsov et al
Kazakhstan/26585/2020	EPI_ISL_454514	2020-04-26	RSE "National Center for Biotechnology"	RSE "National Center for Biotechnology"	Alexandr Shevtsov et al
Fuyang/FY002/2020	EPI_ISL_424352	2020-03-10		Clinical Laboratory	Ge et al
Taiwan/TSGH-01/2020	EPI_ISL_426629	2020-02-07	TSGH-CP molecular lab	TSGH-CP molecular lab	Cherng-Lih Perng et al
Italy/INMI1-cs/2020	EPI_ISL_410546	2020-01-29	INMI Lazzaro Spallanzani IRCCS	Laboratory of Virology, INMI Lazzaro Spallanzani IRCCS	Maria R. Capobianchi et al A
Italy/INMI2-N/2020	EPI_ISL_451302	2020-01-30	Laboratory of Virology, INMI Lazzaro Spallanzani IRCCS	Laboratory of Virology, INMI Lazzaro Spallanzani IRCCS	Cesare E.M. Gruber et al A
Italy/SPL1/2020	EPI_ISL_412974	2020-01-29	Department of Infectious Diseases, Istituto Superiore di SanitÃ , Rome, Italy	Virology Laboratory, Scientific Department, Army Medical Center	Paola Stefanelli et al A
Italy/INMI1-B1/2020	EPI_ISL_451298	2020-02-12	Laboratory of Virology, INMI Lazzaro Spallanzani IRCCS	Laboratory of Virology, INMI Lazzaro Spallanzani IRCCS	Cesare E.M. Gruber et al B
Taiwan/TSGH-36/2020	EPI_ISL_457730	2020-02-06	TSGH-CP molecular lab	TSGH-CP molecular lab	Cherng-Lih Perng et al
Iceland/13/2020	EPI_ISL_417765	2020-02-27	The National University Hospital of Iceland	deCODE genetics	Daniel F Gudbjartsson et al
Norway/1455/2020	EPI_ISL_420135	2020-02-28	Oslo University Hospital, Department of Medical Microbiology	Norwegian Institute of Public Health, Department of Virology	Kathrine Stene-Johansen et al
Norway/1494/2020	EPI_ISL_417489	2020-02-29	Oslo University Hospital, Department of Medical Microbiology	Norwegian Institute of Public Health, Department of Virology	Kathrine Stene-Johansen et al
Norway/1443/2020	EPI_ISL_417490	2020-02-27	Oslo University Hospital, Department of Medical Microbiology	Norwegian Institute of Public Health, Department of Virology	Kathrine Stene-Johansen et al
Norway/1694/2020	EPI_ISL_420136	2020-03-04	Akershus University Hospital, Department for Microbiology and Infectious Disease Control	Norwegian Institute of Public Health, Department of Virology	Kathrine Stene-Johansen et al
Norway/1493/2020	EPI_ISL_417488	2020-02-29	Oslo University Hospital, Department of Medical Microbiology	Norwegian Institute of Public Health, Department of Virology	Kathrine Stene-Johansen et al
Georgia/Tb-468/2020	EPI_ISL_415643	2020-03-10	R. G. Lugar Center for Public Health Research, National Center for Disease Control and Public Health (NCDC) of Georgia.	R. G. Lugar Center for Public Health Research, National Center for Disease Control and Public Health (NCDC) of Georgia.	Nato Kotaria et al
Georgia/Tb-537/2020	EPI_ISL_416480	2020-03-11	R. G. Lugar Center for Public Health Research, National Center for Disease Control and Public Health (NCDC) of Georgia.	R. G. Lugar Center for Public Health Research, National Center for Disease Control and Public Health (NCDC) of Georgia.	Ann Machablishvili et al
Georgia/Tb-54/2020	EPI_ISL_415641	2020-02-27	R. G. Lugar Center for Public Health Research, National Center for Disease Control and Public Health (NCDC) of Georgia.	R. G. Lugar Center for Public Health Research, National Center for Disease Control and Public Health (NCDC) of Georgia.	Nato Kotaria et al
Israel/990300681/2020	EPI_ISL_447267	2020-03-30	Microbiology laboratory, Assuta Ashdod University-Affiliated Hospital	Stern Lab	Stern Lab et al
Colombia/INS-79449/2020	EPI_ISL_456133	2020-03-12	Instituto Nacional de Salud - Unidad de SecuenciaciÃ³n y AnÃ¡lisis GenÃ³mico	Instituto Nacional de Salud, Universidad Cooperativa de Colombia, Instituto Alexander von Humboldt, Imperial College-London, London School of Hygiene & Tropical Medicine	Katherine Laiton-Donato et al A
Spain/Valencia115/2020	EPI_ISL_436210	2020-03-12	Servicio de MicrobiologÃ­a. Consorcio Hospital General Universitario de Valencia	Sequencing and Bioinformatics Service and Molecular Epidemiology Research Group. FISABIO-Public Health	Loreto FerrÃºs Abad et al
NewZealand/20VR1109/2020	EPI_ISL_456190	2020-03-03	Waikato Hospital	Institute of Environmental Science and Research (ESR)	Matt Storey et al A
NewZealand/20VR1454/2020	EPI_ISL_456220	2020-03-22	Southern Community Labs Dunedin	Institute of Environmental Science and Research (ESR)	Matt Storey et al A
NewZealand/20VR1763/2020	EPI_ISL_456240	2020-03-25	Southern Community Labs Dunedin	Institute of Environmental Science and Research (ESR)	Matt Storey et al A
NewZealand/20VR1076/2020	EPI_ISL_456187	2020-03-22	Wellington SCL	Institute of Environmental Science and Research (ESR)	Matt Storey et al A
NewZealand/20VR1449/2020	EPI_ISL_456216	2020-03-22	Southern Community Labs Dunedin	Institute of Environmental Science and Research (ESR)	Matt Storey et al A
Australia/VIC328/2020	EPI_ISL_426638	2020-03-17	Victorian Infectious Diseases Reference Laboratory (VIDRL)	Microbiological Diagnostic Unit Public Health Laboratory and Victorian Infectious Diseases Reference Laboratory, Doherty Institute	Caly L. et al A
Germany/BAV-MVP0001/2020	EPI_ISL_437359	2020-03-14	Max von Pettenkofer Institute, Virology, National Reference Center for Retroviruses, LMU MÃ¼nchen	Laboratory for Functional Genome Analysis, Dept. Genomics, Gene Center of the LMU Munich	Max Muenchhoff et al
USA/NV_0052/2020	EPI_ISL_424879	2020-03-09	NV-Southern Nevada Public Health Laboratory	Pathogen Discovery, Respiratory Viruses Branch, Division of Viral Diseases, Centers for Disease Control and Prevention	Yan Li et al B
Kenya/D6/2020	EPI_ISL_458000	2020-03-17		Centre For Biotechnology Research and Development	Matoke-Muhia et al
England/09c/2020	EPI_ISL_412116	2020-02-09	Respiratory Virus Unit, Microbiology Services Colindale, Public Health England	Respiratory Virus Unit, Microbiology Services Colindale, Public Health England	Monica Galiano et al
England/200940527/2020	EPI_ISL_414005	2020-02-25	Respiratory Virus Unit, Microbiology Services Colindale, Public Health England	Respiratory Virus Unit, Microbiology Services Colindale, Public Health England	Monica Galiano et al
England/200990725/2020	EPI_ISL_414007	2020-02-28	Respiratory Virus Unit, Microbiology Services Colindale, Public Health England	Respiratory Virus Unit, Microbiology Services Colindale, Public Health England	Monica Galiano et al
England/20086030304/2020	EPI_ISL_464179	2020-02-19	Respiratory Virus Unit, Microbiology Services Colindale, Public Health England	Respiratory Virus Unit, Microbiology Services Colindale, Public Health England	PHE Covid Sequencing Team et al
Brazil/ES-225/2020	EPI_ISL_415128	2020-02-29	LACEN/ES - LaboratÃ³rio Central de SaÃºde PÃºblica do EspÃ­rito Santo	Instituto Oswaldo Cruz FIOCRUZ - Laboratory of Respiratory Viruses and Measles (LVRS)	Paola Resende et al A
Canada/BC_78548/2020	EPI_ISL_415590	2020-03-05	BCCDC Public Health Laboratory	BCCDC Public Health Laboratory	Harrigan et al A
SouthAfrica/Tygerberg_06/2020	EPI_ISL_464117	2020-03-20	Division of Medical Virology, Stellenbosch University and National Health Laboratory Service (NHLS)	Division of Medical Virology, Stellenbosch University and National Health Laboratory Service (NHLS)	Susan Engelbrecht et al
Singapore/160/2020	EPI_ISL_462278	2020-03-19	National Public Health Laboratory, National Centre for Infectious Diseases	National Public Health Laboratory, National Centre for Infectious Diseases	Mak TM et al
Greece/53/2020	EPI_ISL_434466	2020-04-04	Laboratory of Microbiology, Medical School, National and Kapodistrian University of Athens	Laboratory of Biology, Department of Medicine, Democritus University of Thrace	Kassela K. et al
Iceland/411/2020	EPI_ISL_424435	2020-03-19	The National University Hospital of Iceland	deCODE genetics	Daniel F Gudbjartsson et al
England/201161176/2020	EPI_ISL_464816	2020-03-11	Respiratory Virus Unit, Microbiology Services Colindale, Public Health England	Respiratory Virus Unit, Microbiology Services Colindale, Public Health England	PHE Covid Sequencing Team et al
Jamaica/JM-CDC-0869/2020	EPI_ISL_450793	2020-03-09	Jamaica Ministry of Health and Wellness	Pathogen Discovery, Respiratory Viruses Branch, Division of Viral Diseases, Centers for Disease Control and Prevention	Yan Li et al B
Jamaica/JM-CDC-6365/2020	EPI_ISL_450796	2020-03-16	Jamaica Ministry of Health and Wellness	Pathogen Discovery, Respiratory Viruses Branch, Division of Viral Diseases, Centers for Disease Control and Prevention	Yan Li et al B
Jamaica/JM-CDC-5836/2020	EPI_ISL_450795	2020-03-14	Jamaica Ministry of Health and Wellness	Pathogen Discovery, Respiratory Viruses Branch, Division of Viral Diseases, Centers for Disease Control and Prevention	Yan Li et al B
England/20118070704/2020	EPI_ISL_464940	2020-03-12	Respiratory Virus Unit, Microbiology Services Colindale, Public Health England	Respiratory Virus Unit, Microbiology Services Colindale, Public Health England	PHE Covid Sequencing Team et al
Ireland/22901/2020	EPI_ISL_418582	2020-03-10	UCD National Virus Reference Laboratory	UCD National Virus Reference Laboratory	Michael Carr et al
Portugal/IGC00009/2020	EPI_ISL_419386	2020-03-18	Hospital Prof. Doutor Fernando Fonseca, EPE	Instituto Gulbenkian de CiÃªncia	JoÃ£o Costa et al
Jordan/SR-084/2020	EPI_ISL_434516	2020-03-16	Biolab Diagnostic Laboratories	Andersen lab at Scripps Research	Issa Abu-Dayyeh et al
Portugal/PT0565/2020	EPI_ISL_454288	2020-03-26		Instituto Nacional de Saude (INSA)	Borges et al et al
Nigeria/OG007-CV22/2020	EPI_ISL_455412	2020-03-29	Nigeria Centre for Disease Control (NCDC)	African Centre of Excellence for Genomics of Infectious Diseases (ACEGID), Redeemer's University, Ede, Osun State, Nigeria	Oluniyi P.E. et al A
Australia/NSW79/2020	EPI_ISL_427790	2020-03-23	Centre for Infectious Diseases and Microbiology Public Health	NSW Health Pathology - Institute of Clinical Pathology and Medical Research; Westmead Hospital; University of Sydney	Sadsad R et al
Wales/PHWC-2516C/2020	EPI_ISL_420974	2020-03-22	Wales Specialist Virology Centre	Public Health Wales Microbiology Cardiff	Catherine Moore et al
England/NOTT-111BA0/2020	EPI_ISL_461968	2020-06-02	Queens Medical Centre, Clinical Microbiology Department / DeepSeq Nottingham	COVID-19 Genomics UK (COG-UK) Consortium	Gemma Clark et al
Greece/52_37266/2020	EPI_ISL_437910	2020-04-01	Laboratory of Microbiology, Medical School, National and Kapodistrian University of Athens	Laboratory of Biology, Department of Medicine, Democritus University of Thrace	Kassela K. et al
England/20139059504/2020	EPI_ISL_420728	2020-03-28	Respiratory Virus Unit, Microbiology Services Colindale, Public Health England	Respiratory Virus Unit, Microbiology Services Colindale, Public Health England	Monica Galiano et al
Nigeria/OY045A-CV35/2020	EPI_ISL_455431	2020-04-02	Nigeria Centre for Disease Control (NCDC)	African Centre of Excellence for Genomics of Infectious Diseases (ACEGID), Redeemer's University, Ede, Osun State, Nigeria	Oluniyi P.E. et al A
Australia/VIC1297/2020	EPI_ISL_430713	2020-04-09	Victorian Infectious Diseases Reference Laboratory (VIDRL)	Microbiological Diagnostic Unit Public Health Laboratory and Victorian Infectious Diseases Reference Laboratory, The Peter Doherty Institute for Infection and Immunity	Caly L. et al B
Belgium/ITM_C585/2020	EPI_ISL_434381	2020-04-16	Hospital AZ Rivierenland	Institute of Tropical Medicine	Philippe Selhorst et al
Nigeria/OS016-CV3/2020	EPI_ISL_455413	2020-03-27	Nigeria Centre for Disease Control (NCDC)	African Centre of Excellence for Genomics of Infectious Diseases (ACEGID), Redeemer's University, Ede, Osun State, Nigeria	Oluniyi P.E. et al A
Ghana/2230_S4/2020	EPI_ISL_422390	2020-03-25	NMIMR, Department of Virology	WACCBIP, University of Ghana	Joyce M. Ngoi et al
Zhejiang/OS5/2020	EPI_ISL_455689	2020-03-24		Department of Microbiology	Gao et al
Australia/QLDID929/2020	EPI_ISL_420878	2020-03-24	Mater Pathology	Public Health Virology Laboratory	Bixing Huang et al
Korea/BA-ACH_2604/2020	EPI_ISL_420799	2020-02-27	Brian D. Allgood Army Community Hospital	Pathogen Discovery, Respiratory Viruses Branch, Division of Viral Diseases, Centers for Disease Control and Prevention	Krista Queen et al A
Korea/BA-ACH_2718/2020	EPI_ISL_420800	2020-02-29	Brian D. Allgood Army Community Hospital	Pathogen Discovery, Respiratory Viruses Branch, Division of Viral Diseases, Centers for Disease Control and Prevention	Krista Queen et al A
Spain/Andalucia201272/2020	EPI_ISL_418243	2020-02-28	HOSPITAL UNIVERSITARIO VIRGEN DE LAS NIEVES	Instituto de Salud Carlos III	Iglesias-Caballero et al B
Slovenia/808/2020	EPI_ISL_420541	2020-03-05	Institute of Microbiology and Immunology, Faculty of Medicine, University of Ljubljana	Institute of Microbiology and Immunology, Faculty of Medicine, University of Ljubljana	TomaÅ¾ Mark Zorec et al
NewZealand/20VR1597/2020	EPI_ISL_456224	2020-03-24	PathLab Bay of Plenty	Institute of Environmental Science and Research (ESR)	Matt Storey et al A
Australia/SAP133/2020	EPI_ISL_451138	2020-03-25	SA Pathology	SA Pathology	Lex Leong et al
Finland/FIN-274/2020	EPI_ISL_414645	2020-03-04	Department of Virology and Immunology, University of Helsinki and Helsinki University Hospital, Huslab Finland	Department of Virology, Faculty of Medicine, University of Helsinki, Helsinki, Finland	Teemu Smura et al A
Norway/1379/2020	EPI_ISL_417483	2020-02-27	Oslo University Hospital, Department of Medical Microbiology	Norwegian Institute of Public Health	Kathrine Stene-Johansen et al
Poland/Pom1/2020	EPI_ISL_428209	2020-04-06	Laboratory of Molecular Biology, Diagnostyka sp. z o.o.	Laboratory of Recombinant Vaccines	Lukasz Rabalski et al
Jordan/SR-051/2020	EPI_ISL_430008	2020-04-04	Biolab Diagnostic Laboratories	Andersen lab at Scripps Research	Issa Abu-Dayyeh et al
Jordan/SR-057/2020	EPI_ISL_430015	2020-03-24	Biolab Diagnostic Laboratories	Andersen lab at Scripps Research	Issa Abu-Dayyeh et al
Jordan/SR-037/2020	EPI_ISL_429997	2020-03-16	Biolab Diagnostic Laboratories	Andersen lab at Scripps Research	Issa Abu-Dayyeh et al
Jordan/SR-056/2020	EPI_ISL_430014	2020-03-17	Biolab Diagnostic Laboratories	Andersen lab at Scripps Research	Issa Abu-Dayyeh et al
USA/CT-Yale-114/2020	EPI_ISL_431082	2020-04-10	Yale COVID-19 Biorepository	Grubaugh Lab - Yale School of Public Health	Joseph Fauver et al A
Jordan/SR-0333/2020	EPI_ISL_450186	2020-04-07	Biolab Diagnostic Laboratories	Andersen lab at Scripps Research	Issa Abu-Dayyeh et al
Jordan/SR-0338/2020	EPI_ISL_450189	2020-04-06	Biolab Diagnostic Laboratories	Andersen lab at Scripps Research	Issa Abu-Dayyeh et al
USA/CT-UW-3845/2020	EPI_ISL_427161	2020-03-25	UW Virology Lab	UW Virology Lab	Pavitra Roychoudhury et al
Israel/13077840/2020	EPI_ISL_447423	2020-04-04	Clinical Microbiology Laboratory, Sheba Medical Center	Stern Lab	Stern Lab et al
Switzerland/1000477102/2020	EPI_ISL_413019	2020-02-26	Department of Internal Medicine, Triemli Hospital	Institute of Medical Virology, University of Zurich	Stefan Schmutz et al A
England/20099070104/2020	EPI_ISL_464217	2020-02-29	Respiratory Virus Unit, Microbiology Services Colindale, Public Health England	Respiratory Virus Unit, Microbiology Services Colindale, Public Health England	PHE Covid Sequencing Team et al
Belgium/rega-0406285/2020	EPI_ISL_464079	2020-04-06	KU Leuven, Rega Institute, Clinical and Epidemiological Virology	KU Leuven, Rega Institute, Clinical and Epidemiological Virology	Tony Wawina-Bokalanga et al
Brazil/SP02cc/2020	EPI_ISL_450506	2020-03-18		Clinical Laboratory	Malta et al
Brazil/SPBR-02/2020	EPI_ISL_413016	2020-02-28	Hospital Israelita Albert Einstein	Instituto Adolfo Lutz, Interdisciplinary Procedures Center, Strategic Laboratory	Jaqueline Goes de Jesus et al
Australia/VIC233/2020	EPI_ISL_419928	2020-03-21	Victorian Infectious Diseases Reference Laboratory (VIDRL)	Victorian Infectious Diseases Reference Laboratory and Microbiological Diagnostic Unit Public Health Laboratory, Doherty Institute	Caly L. et al A
NewZealand/20VR1900/2020	EPI_ISL_456301	2020-04-04	PathLab Bay of Plenty	Institute of Environmental Science and Research (ESR)	Matt Storey et al A
Timor-Leste/TL25/2020	EPI_ISL_456600	2020-03-30	National Health Laboratory, Timor-Leste	Microbiological Diagnostic Unit Public Health Laboratory, The Peter Doherty Institute for Infection and Immunity	Soares da Silva et al
Poland/1111112/2020	EPI_ISL_450529	2020-03-31	Hematology Laboratory, Section of Molecular Diagnostics, University Clinical Centre, Medical University of Gdansk	Department of Virology, Faculty of Medicine, University of Helsinki, Helsinki, Finland	Maciej Grzybek et al
SouthAfrica/Tygerberg_31/2020	EPI_ISL_464142	2020-03-29	Division of Medical Virology, Stellenbosch University and National Health Laboratory Service (NHLS)	Division of Medical Virology, Stellenbosch University and National Health Laboratory Service (NHLS)	Susan Engelbrecht et al
Belgium/ULG-10080/2020	EPI_ISL_424641	2020-04-03	Department of Clinical Microbiology	GIGA Medical Genomics	Keith Durkin et al A
USA/MN57-MDH57/2020	EPI_ISL_417501	2020-03-14	Minnesota Department of Health, Public Health Laboratory	Minnesota Department of Health, Public Health Laboratory	Matt Plumb et al
Brazil/SPBR-10/2020	EPI_ISL_416032	2020-03-04	National Influenza Center - Instituto Adolfo Lutz	Instituto Adolfo Lutz, Interdiciplinary Procedures Center, Strategic Laboratory	Claudio Tavares Sacchi et al A
USA/VA-DCLS-0164/2020	EPI_ISL_437797	2020-04-08	Virginia DCLS	Virginia DCLS	Virginia DCLS et al
Oman/RESP-20-6081/2020	EPI_ISL_457995	2020-03-26	Oman-NIC	Oman-NIC	Samira Al-Maruqi et al
Netherlands/NoordBrabant_20/2020	EPI_ISL_414529	2020-03-04	Dutch COVID-19 response team	Erasmus Medical Center	David Nieuwenhuijse et al
Jamaica/JM-CDC-0078/2020	EPI_ISL_450792	2020-03-11	Jamaica Ministry of Health and Wellness	Pathogen Discovery, Respiratory Viruses Branch, Division of Viral Diseases, Centers for Disease Control and Prevention	Krista Queen et al A
Iceland/283/2020	EPI_ISL_417611	2020-03-17	The National University Hospital of Iceland	deCODE genetics	Daniel F Gudbjartsson et al
Ireland/24042/2020	EPI_ISL_418583	2020-03-10	UCD National Virus Reference Laboratory	UCD National Virus Reference Laboratory	Michael Carr et al
Uruguay/UY-NYUMC863/2020	EPI_ISL_457959	2020-03-26	Laboratorio de BiologÃ­a Molecular AsociaciÃ³n EspaÃ±ola Primera en Salud	Departments of Pathology and Medicine, New York University School of Medicine	Maria Victoria Elizondo et al
Uruguay/UY-NYUMC865/2020	EPI_ISL_457961	2020-03-28	Laboratorio de BiologÃ­a Molecular AsociaciÃ³n EspaÃ±ola Primera en Salud	Departments of Pathology and Medicine, New York University School of Medicine	Maria Victoria Elizondo et al
Belgium/BJ-0325181/2020	EPI_ISL_420438	2020-03-25	KU Leuven, Clinical and Epidemiological Virology	KU Leuven, Clinical and Epidemiological Virology	Joan Marti-Carreras et al
USA/NY-NYUMC210/2020	EPI_ISL_427505	2020-04-03	NYU Langone Health	Departments of Pathology and Medicine, New York University School of Medicine	Maria Aguero-Rosenfeld et al A
Austria/Graz-MUG17/2020	EPI_ISL_437303	2020-04-17	Diagnostic- and Research Institute of Pathology, Medical University of Graz	Diagnostic- and Research Institute of Pathology, Medical University of Graz	Karl Kashofer et al
NewZealand/20VR1798/2020	EPI_ISL_456257	2020-03-22	Middlemore Hospital	Institute of Environmental Science and Research (ESR)	Matt Storey et al A
HongKong/HKU-908a/2020	EPI_ISL_434569	2020-01-27		Microbiology	To et al
Australia/NT01/2020	EPI_ISL_419831	2020-02-21	Royal Darwin Hospital	Victorian Infectious Diseases Reference Laboratory and Microbiological Diagnostic Unit Public Health Laboratory, Doherty Institute	Meumann et al
Japan/Hu_DP_Kng_19-027/2020	EPI_ISL_412969	2020-02-10		Takayuki Hishiki Kanagawa Prefectural Institute of Public Health, Department of Microbiology	Hishiki et al B
Australia/NT05/2020	EPI_ISL_419835	2020-02-24	Royal Darwin Hospital	Victorian Infectious Diseases Reference Laboratory and Microbiological Diagnostic Unit Public Health Laboratory, Doherty Institute	Meumann et al
Singapore/3Clin/2020	EPI_ISL_418994	2020-01-29	National Public Health Laboratory, National Centre for Infectious Diseases	National Public Health Laboratory, National Centre for Infectious Diseases	Mak TM et al
Changzhou/JS27/2020	EPI_ISL_455680	2020-01-26		Institute of pathogenic microbiology	Cui et al
Japan/DP0321/2020	EPI_ISL_454749	2020-02-16	Japanese Quarantine Stations	Pathogen Genomics Center, National Institute of Infectious Diseases	Tsuyoshi Sekizuka et al B
Australia/NT04/2020	EPI_ISL_419833	2020-02-22	Royal Darwin Hospital	Victorian Infectious Diseases Reference Laboratory and Microbiological Diagnostic Unit Public Health Laboratory, Doherty Institute	Meumann et al
England/20094061504/2020	EPI_ISL_464186	2020-02-25	Respiratory Virus Unit, Microbiology Services Colindale, Public Health England	Respiratory Virus Unit, Microbiology Services Colindale, Public Health England	PHE Covid Sequencing Team et al
Israel/ISR_JP0320/2020	EPI_ISL_419211	2020-02-23	Central Virology Laboratory	Israel Institute for Biological Research	Inbar Cohen-Gihon et al
Indonesia/JKT-EIJK2444/2020	EPI_ISL_435283	2020-03-30	RS Pondok Indah Hospital â€“ Pondok Indah	Eijkman Institute for Molecular Biology, Ministry of Research and Technology/National Agency for Research and Innovation	Edison Johar et al
Wuhan/HB-WH1-131/2020	EPI_ISL_454910	2020-03-02	Wuhan Chain Medical Labs (CMLabs)	State Key Laboratory of Biotherapy of Sichuan University	Baowen Du et al
India/CCMB_J278/2020	EPI_ISL_447565	2020-04-01	CSIR-Centre for Cellular and Molecular Biology	CSIR-Centre for Cellular and Molecular Biology	Sofia Banu et al
India/ILSCV15937/2020	EPI_ISL_463041	2020-05-11	Institute of Life Sciences, Bhubaneswar	Immunogenomics lab, Institute of Life Sciences, Bhubaneswar	Sunil Raghav et al
Beijing/DT-travelPAK01/2020	EPI_ISL_452328	2020-03-16	Laboratory of Infectious Diseases Center of Beijing Ditan Hospital	Laboratory of Infectious Diseases Center of Beijing Ditan Hospital	Siyuan Yang et al
India/NCDC-02309/2020	EPI_ISL_435084	2020-03-29	National Centre for Disease control (NCDC), CSIR-Institute of Genomics and Integrative Biology (CSIR-IGIB)	NCDC/CSIR-IGIB	Pramod Kumar et al
India/NCDC-02248/2020	EPI_ISL_435081	2020-03-28	National Centre for Disease control (NCDC), CSIR-Institute of Genomics and Integrative Biology (CSIR-IGIB)	NCDC/CSIR-IGIB	Pramod Kumar et al
India/NCDC-02310/2020	EPI_ISL_435085	2020-03-29	National Centre for Disease control (NCDC), CSIR-Institute of Genomics and Integrative Biology (CSIR-IGIB)	NCDC/CSIR-IGIB	Pramod Kumar et al
India/GBRC14/2020	EPI_ISL_437442	2020-04-27	Department of MicroBiology, Government Medical College, Surat	Gujarat Biotechnology Research Centre	Dinesh Kumar et al
India/ILSCV13676/2020	EPI_ISL_463019	2020-05-09	Institute of Life Sciences, Bhubaneswar	Immunogenomics lab, Institute of Life Sciences, Bhubaneswar	Sunil Raghav et al
India/ILSCV13678/2020	EPI_ISL_463020	2020-05-09	Institute of Life Sciences, Bhubaneswar	Immunogenomics lab, Institute of Life Sciences, Bhubaneswar	Sunil Raghav et al
India/ILSCV13744/2020	EPI_ISL_463023	2020-05-09	Institute of Life Sciences, Bhubaneswar	Immunogenomics lab, Institute of Life Sciences, Bhubaneswar	Sunil Raghav et al
SaudiArabia/KAIMRC-Alghoribi/2020	EPI_ISL_416432	2020-03-07	Clinical Microbiology Lab	Infectious Disease Research Department, King Abdullah International Medical Research Center (KAIMRC)	Majed Alghoribi et al
India/CCMB_J206/2020	EPI_ISL_447569	2020-04-01	CSIR-Centre for Cellular and Molecular Biology	CSIR-Centre for Cellular and Molecular Biology	Shagufta Khan et al
India/NCDC-4189/2020	EPI_ISL_436450	2020-04-13	National Centre for Disease control (NCDC)	NCDC/CSIR-IGIB	Pramod Kumar# et al
Philippines/PGC03/2020	EPI_ISL_434555	2020-03-26	National Institutes of Health, University of the Philippines Manila	Philippine Genome Center	Carlo M. Lapid et al
India/CCMB_C13/2020	EPI_ISL_458035	2020-04-29	King Institute of Preventive Medicine & Research	CSIR-Centre for Cellular and Molecular Biology	K.Kaveri et al
Philippines/RITM-03/2020	EPI_ISL_430456	2020-03-21	Rizal Medical Center	Research Institute for Tropical Medicine	Medado et al
India/NCDC-02333/2020	EPI_ISL_435087	2020-03-29	National Centre for Disease control (NCDC), CSIR-Institute of Genomics and Integrative Biology (CSIR-IGIB)	NCDC/CSIR-IGIB	Pramod Kumar et al
Philippines/PGC01/2020	EPI_ISL_431833	2020-03-22	National Institutes of Health, University of the Philippines Manila	Philippine Genome Center, University of the Philippines System	Carlo M. Lapid et al
Philippines/PGC02/2020	EPI_ISL_434554	2020-03-26	National Institutes of Health, University of the Philippines Manila	Philippine Genome Center	Carlo M. Lapid et al
Philippines/PGC04/2020	EPI_ISL_434556	2020-03-26	National Institutes of Health, University of the Philippines Manila	Philippine Genome Center	Carlo M. Lapid et al
India/CCMB_K500/2020	EPI_ISL_447866	2020-04-14	CSIR-Centre for Cellular and Molecular Biology	CSIR-Centre for Cellular and Molecular Biology	Sofia Banu et al
India/CCMB_J057/2020	EPI_ISL_447563	2020-03-31	CSIR-Centre for Cellular and Molecular Biology	CSIR-Centre for Cellular and Molecular Biology	Sakshi Shambhavi et al A
Guam/GU_NHG_01/2020	EPI_ISL_444998	2020-03-26	Naval Health Research Center	Naval Medical Research Center Biological Defense Research Directorate	Logan Voegtly et al
Brazil/SC-766/2020	EPI_ISL_427305	2020-03-10	LACEN-SC - Laboratorio Central de Santa Catarina	Instituto Oswaldo Cruz FIOCRUZ - Laboratory of Respiratory Viruses and Measles (LVRS)	Paola Resende et al A
Philippines/PGC05/2020	EPI_ISL_434557	2020-03-27	National Institutes of Health, University of the Philippines Manila	Philippine Genome Center	Carlo M. Lapid et al
Brunei/1/2020	EPI_ISL_443187	2020-03-11	National Virology Reference Laboratory	National Public Health Laboratory, National Centre for Infectious Diseases	Mak Tze Minn et al
Brunei/3/2020	EPI_ISL_435675	2020-03-11	National Virology Reference Laboratory	National Public Health Laboratory, National Centre for Infectious Diseases	Mak Tze Minn et al
Brunei/2/2020	EPI_ISL_435674	2020-03-11	National Virology Reference Laboratory	National Public Health Laboratory, National Centre for Infectious Diseases	Mak Tze Minn et al
Taiwan/CGMH-CGU-26/2020	EPI_ISL_452178	2020-04-19	Laboratory Medicine	Department of Laboratory Medicine, Lin-Kou Chang Gung Memorial Hospital, Taoyuan, Taiwan	Kuo-Chien Tsao et al
Taiwan/NTU28/2020	EPI_ISL_447622	2020-04-27	Department of Laboratory Medicine, National Taiwan University Hospital	Microbial Genomics Core Lab, National Taiwan University Centers of Genomic and Precision Medicine	Shiou-Hwei Yeh et al A
Taiwan/CGMH-CGU-27/2020	EPI_ISL_452179	2020-04-19	Laboratory Medicine	Department of Laboratory Medicine, Lin-Kou Chang Gung Memorial Hospital, Taoyuan, Taiwan	Kuo-Chien Tsao et al
India/CCMB_K272/2020	EPI_ISL_458070	2020-04-12	CSIR-Centre for Cellular and Molecular Biology	CSIR-Centre for Cellular and Molecular Biology	Sakshi Shambhavi et al B
Malaysia/IIUM316/2020	EPI_ISL_455312	2020-04-09	Microbiology Unit, Department of Pathology & Laboratory Medicine, IIUM Medical Centre	SEA Microbiome Unit, Faculty of Industrial Sciences & Technology, Universiti Malaysia Pahang	Norhidayah Binti Kamarudin et al
Turkey/VETAL1902_2/2020	EPI_ISL_455719	2020-04-09	T.C. SaÄŸlÄ±k BakanlÄ±ÄŸÄ± AdÄ±yaman Ä°l SaÄŸlÄ±k MÃ¼dÃ¼rlÃ¼ÄŸÃ¼ AdÄ±yaman EÄŸitim Ve AraÅŸtÄ±rma Hastanesi	VETAL Animal Health Products Company, BSL3+ Production Laboratuary /Turkey	Mehmet Turgut et al
Jamaica/JM-CDC-4376/2020	EPI_ISL_450794	2020-03-11	Jamaica Ministry of Health and Wellness	Pathogen Discovery, Respiratory Viruses Branch, Division of Viral Diseases, Centers for Disease Control and Prevention	Yan Li et al B
Malaysia/IMR_WC2423/2020	EPI_ISL_459953	2020-03-16	Institute for Medical Research, Infectious Disease Research Centre, National Institutes of Health, Ministry of Health Malaysia	Institute for Medical Research Infectious Disease Research Centre, National Institutes of Health, Ministry of Health Malaysia	Suppiah J et al
Timor-Leste/TL18/2020	EPI_ISL_456608	2020-04-12	National Health Laboratory, Timor-Leste	Microbiological Diagnostic Unit Public Health Laboratory, The Peter Doherty Institute for Infection and Immunity	Soares da Silva et al
Slovenia/MB0329/2020	EPI_ISL_426379	2020-03-29	The National Laboratory of Health, Environment and Food, Maribor, Slovenia	The National Laboratory of Health, Environment and Food, Maribor, Slovenia	Mahnic A. et al
Timor-Leste/TL21/2020	EPI_ISL_456607	2020-04-14	National Health Laboratory, Timor-Leste	Microbiological Diagnostic Unit Public Health Laboratory, The Peter Doherty Institute for Infection and Immunity	Soares da Silva et al
Timor-Leste/TL05/2020	EPI_ISL_456597	2020-04-11	National Health Laboratory, Timor-Leste	Microbiological Diagnostic Unit Public Health Laboratory, The Peter Doherty Institute for Infection and Immunity	Soares da Silva et al
Timor-Leste/TL20/2020	EPI_ISL_456599	2020-04-13	National Health Laboratory, Timor-Leste	Microbiological Diagnostic Unit Public Health Laboratory, The Peter Doherty Institute for Infection and Immunity	Soares da Silva et al
Timor-Leste/TL15/2020	EPI_ISL_456602	2020-04-12	National Health Laboratory, Timor-Leste	Microbiological Diagnostic Unit Public Health Laboratory, The Peter Doherty Institute for Infection and Immunity	Soares da Silva et al
Timor-Leste/TL14/2020	EPI_ISL_456601	2020-04-12	National Health Laboratory, Timor-Leste	Microbiological Diagnostic Unit Public Health Laboratory, The Peter Doherty Institute for Infection and Immunity	Soares da Silva et al
Timor-Leste/TL17/2020	EPI_ISL_456605	2020-04-12	National Health Laboratory, Timor-Leste	Microbiological Diagnostic Unit Public Health Laboratory, The Peter Doherty Institute for Infection and Immunity	Soares da Silva et al
Timor-Leste/TL16/2020	EPI_ISL_456604	2020-04-12	National Health Laboratory, Timor-Leste	Microbiological Diagnostic Unit Public Health Laboratory, The Peter Doherty Institute for Infection and Immunity	Soares da Silva et al
Timor-Leste/TL19/2020	EPI_ISL_456610	2020-04-12	National Health Laboratory, Timor-Leste	Microbiological Diagnostic Unit Public Health Laboratory, The Peter Doherty Institute for Infection and Immunity	Soares da Silva et al
Timor-Leste/TL23/2020	EPI_ISL_456611	2020-04-18	National Health Laboratory, Timor-Leste	Microbiological Diagnostic Unit Public Health Laboratory, The Peter Doherty Institute for Infection and Immunity	Soares da Silva et al
Malaysia/189332/2020	EPI_ISL_417917	2020-03-20	Department of Medical Microbiology, University Malaya Medical Centre	Department of Medical Microbiology	Yoong Min CHONG et al
India/NCDC-2514/2020	EPI_ISL_436416	2020-03-31	National Centre for Disease control (NCDC)	NCDC/CSIR-IGIB	Pramod Kumar# et al
Malaysia/188407/2020	EPI_ISL_417918	2020-03-18	Department of Medical Microbiology, University Malaya Medical Centre	Department of Medical Microbiology, Faculty of Medicine, University of Malaya	Yoong Min CHONG et al
Malaysia/IMR_WC2453/2020	EPI_ISL_459954	2020-03-16	Institute for Medical Research, Infectious Disease Research Centre, National Institutes of Health, Ministry of Health Malaysia	Institute for Medical Research, Infectious Disease Research Centre, National Institutes of Health, Ministry of Health Malaysia	Suppiah J et al
Singapore/261/2020	EPI_ISL_462379	2020-04-09	National Public Health Laboratory, National Centre for Infectious Diseases	National Public Health Laboratory, National Centre for Infectious Diseases	Mak TM et al
Singapore/276/2020	EPI_ISL_462394	2020-04-14	National Public Health Laboratory, National Centre for Infectious Diseases	National Public Health Laboratory, National Centre for Infectious Diseases	Mak TM et al
India/NIV-7044/2020	EPI_ISL_454547	2020-04-04	NIV Influenza	NIV Influenza	Potdar V et al A
India/NIV-729_3/2020	EPI_ISL_454561	2020-04-07	NIV Influenza	NIV Influenza	Potdar V et al A
India/GBRC10/2020	EPI_ISL_437438	2020-04-24	Department of MicroBiology, Government Medical College, Surat	Gujarat Biotechnology Research Centre	Amit Kanani et al
India/ILSCV14374/2020	EPI_ISL_463031	2020-05-10	Institute of Life Sciences, Bhubaneswar	Immunogenomics lab, Institute of Life Sciences, Bhubaneswar	Sunil Raghav et al
India/CCMB_J125/2020	EPI_ISL_450326	2020-04-01	CSIR-Centre for Cellular and Molecular Biology	CSIR-Centre for Cellular and Molecular Biology	Payel Mukherjee et al A
India/CCMB_L302_P1/2020	EPI_ISL_458076	2020-04-20	CSIR-Centre for Cellular and Molecular Biology	CSIR-Centre for Cellular and Molecular Biology	Dhiviya Vedagiri et al
India/NIV-6423/2020	EPI_ISL_454543	2020-03-31	NIV Influenza	NIV Influenza	Potdar V et al A
India/NCDC-02326/2020	EPI_ISL_435090	2020-03-29	National Centre for Disease control (NCDC), CSIR-Institute of Genomics and Integrative Biology (CSIR-IGIB)	NCDC/CSIR-IGIB	Pramod Kumar et al
Singapore/264/2020	EPI_ISL_462382	2020-05-06	National Public Health Laboratory, National Centre for Infectious Diseases	National Public Health Laboratory, National Centre for Infectious Diseases	Mak TM et al
Singapore/299/2020	EPI_ISL_462417	2020-04-14	National Public Health Laboratory, National Centre for Infectious Diseases	National Public Health Laboratory, National Centre for Infectious Diseases	Mak TM et al
Singapore/171/2020	EPI_ISL_462289	2020-04-15	National Public Health Laboratory, National Centre for Infectious Diseases	National Public Health Laboratory, National Centre for Infectious Diseases	Mak TM et al
Singapore/207/2020	EPI_ISL_462325	2020-04-29	National Public Health Laboratory, National Centre for Infectious Diseases	National Public Health Laboratory, National Centre for Infectious Diseases	Mak TM et al
Singapore/309/2020	EPI_ISL_462427	2020-05-15	National Public Health Laboratory, National Centre for Infectious Diseases	National Public Health Laboratory, National Centre for Infectious Diseases	Mak TM et al
Singapore/294/2020	EPI_ISL_462412	2020-05-03	National Public Health Laboratory, National Centre for Infectious Diseases	National Public Health Laboratory, National Centre for Infectious Diseases	Mak TM et al
Singapore/209/2020	EPI_ISL_462327	2020-05-04	National Public Health Laboratory, National Centre for Infectious Diseases	National Public Health Laboratory, National Centre for Infectious Diseases	Mak TM et al
Singapore/244/2020	EPI_ISL_462362	2020-05-06	National Public Health Laboratory, National Centre for Infectious Diseases	National Public Health Laboratory, National Centre for Infectious Diseases	Mak TM et al
Singapore/100/2020	EPI_ISL_443192	2020-04-20	National Public Health Laboratory, National Centre for Infectious Diseases	National Public Health Laboratory, National Centre for Infectious Diseases	Mak Tze Minn et al
Singapore/275/2020	EPI_ISL_462393	2020-05-06	National Public Health Laboratory, National Centre for Infectious Diseases	National Public Health Laboratory, National Centre for Infectious Diseases	Mak TM et al
Singapore/254/2020	EPI_ISL_462372	2020-05-15	National Public Health Laboratory, National Centre for Infectious Diseases	National Public Health Laboratory, National Centre for Infectious Diseases	Mak TM et al
Singapore/61/2020	EPI_ISL_428840	2020-04-07	National Public Health Laboratory, National Centre for Infectious Diseases	National Public Health Laboratory, National Centre for Infectious Diseases	Mak TM et al
Brunei/5/2020	EPI_ISL_435677	2020-03-21	National Virology Reference Laboratory	National Public Health Laboratory, National Centre for Infectious Diseases	Mak Tze Minn et al
Brunei/4/2020	EPI_ISL_435676	2020-03-21	National Virology Reference Laboratory	National Public Health Laboratory, National Centre for Infectious Diseases	Mak Tze Minn et al
Malaysia/IMR_WC10180/2020	EPI_ISL_459957	2020-04-01	Institute for Medical Research, Infectious Disease Research Centre, National Institutes of Health, Minis	Institute for Medical Research, Infectious Disease Research Centre, National Institutes of Health, Minis	Suppiah J et al
India/CCMB_J048/2020	EPI_ISL_447559	2020-03-31	CSIR-Centre for Cellular and Molecular Biology	CSIR-Centre for Cellular and Molecular Biology	Sofia Banu et al
India/nimh-2873/2020	EPI_ISL_436137	2020-04-21	District Surveillance Unit	Department of Neurovirology, National Institute of Mental Health and Neuroscience (NIMHANS)	Chitra Pattabiraman et al
Guam/GU_NHG_03/2020	EPI_ISL_445000	2020-03-20	Naval Health Research Center	Naval Medical Research Center Biological Defense Research Directorate	Logan Voegtly et al
Philippines/RITM-07/2020	EPI_ISL_430845	2020-03-23	Pasig City General Hospital	Research Institute for Tropical Medicine	Medado et al
Philippines/PGC06/2020	EPI_ISL_434558	2020-03-28	National Institutes of Health, University of the Philippines Manila	Philippine Genome Center	Carlo M. Lapid et al
India/MaxCov0030_CSIR-IGIB/2020	EPI_ISL_459932	2020-05-13	Devki Devi Foundation, a unit of Max Healthcare	CSIR-IGIB/Max	Rajesh Pandey# et al
Oman/RESP-20-2850/2020	EPI_ISL_457977	2020-03-18	Oman-NIC	Oman-NIC	Samira Al-Maruqi et al
Gambia/GC19-026/2020	EPI_ISL_428856	2020-03-21	MRCG at LSHTM Genomics Lab	MRCG at LSHTM Genomics lab	Sesay et al et al
NewZealand/20VR1272/2020	EPI_ISL_456197	2020-03-21	LabPLUS	Institute of Environmental Science and Research (ESR)	Matt Storey et al A
India/CCMB_J208/2020	EPI_ISL_447574	2020-04-01	CSIR-Centre for Cellular and Molecular Biology	CSIR-Centre for Cellular and Molecular Biology	Namami Gaur et al A
USA/CA-CZB-1231/2020	EPI_ISL_450480	2020-04-03	Stanford clinical virology lab	Chan-Zuckerberg Biohub	Benjamin Pinksy et al
India/CCMB_J009/2020	EPI_ISL_447557	2020-03-30	CSIR-Centre for Cellular and Molecular Biology	CSIR-Centre for Cellular and Molecular Biology	Payel Mukherjee et al A
India/CCMB_J043/2020	EPI_ISL_447560	2020-03-31	CSIR-Centre for Cellular and Molecular Biology	CSIR-Centre for Cellular and Molecular Biology	Payel Mukherjee et al A
India/NCDC-2522/2020	EPI_ISL_436420	2020-03-31	National Centre for Disease control (NCDC)	NCDC/CSIR-IGIB	Pramod Kumar# et al
India/NCDC-02244/2020	EPI_ISL_435092	2020-03-28	National Centre for Disease control (NCDC), CSIR-Institute of Genomics and Integrative Biology (CSIR-IGIB)	NCDC/CSIR-IGIB	Pramod Kumar et al
India/MaxCov0038_CSIR-IGIB/2020	EPI_ISL_459940	2020-05-10	Devki Devi Foundation, a unit of Max Healthcare	CSIR-IGIB/Max	Rajesh Pandey# et al
India/CCMB_K601/2020	EPI_ISL_447582	2020-04-14	CSIR-Centre for Cellular and Molecular Biology	CSIR-Centre for Cellular and Molecular Biology	Tulasi Nagabandi et al
Malaysia/IMR_WC2665/2020	EPI_ISL_459955	2020-03-18	Institute for Medical Research, Infectious Disease Research Centre, National Institutes of Health, Ministry of Health Malaysia	Institute for Medical Research, Infectious Disease Research Centre, National Institutes of Health, Ministry of Health Malaysia	Suppiah J et al
Canada/ON_PHL3459/2020	EPI_ISL_418376	2020-03-12	Public Health Ontario Laboratories	Public Health Ontario Laboratories	Alireza Eshaghi et al
Thailand/Bangkok-CONI-0117/2020	EPI_ISL_455919	2020-03-12	Ramathibodi Hospital	COVID-19 Network Investigations (CONI) Alliance	Elizabeth Batty et al B
India/NCDC-4208/2020	EPI_ISL_436452	2020-04-14	National Centre for Disease control (NCDC)	NCDC/CSIR-IGIB	Pramod Kumar# et al
USA/CA-SR0204/2020	EPI_ISL_437582	2020-03-14	Scripps Medical Laboratory	Andersen lab at Scripps Research	SEARCH Alliance San Diego with Michael Quigley et al
Singapore/239/2020	EPI_ISL_462357	2020-04-06	National Public Health Laboratory, National Centre for Infectious Diseases	National Public Health Laboratory, National Centre for Infectious Diseases	Mak TM et al
India/NCDC-3835/2020	EPI_ISL_436438	2020-04-07	National Centre for Disease control (NCDC)	NCDC/CSIR-IGIB	Pramod Kumar# et al
India/SMSCOV109/2020	EPI_ISL_454830	2020-04-23	SMS Medical College, Jaipur	CSIR Institute of Genomics and Integrative Biology	Sudhir Bhandari et al
Singapore/250/2020	EPI_ISL_462368	2020-04-01	National Public Health Laboratory, National Centre for Infectious Diseases	National Public Health Laboratory, National Centre for Infectious Diseases	Mak TM et al
Malaysia/IMR_WC9127/2020	EPI_ISL_459956	2020-03-30	Institute for Medical Research, Infectious Disease Research Centre, National Institutes of Health, Ministry of Health Malaysia	Institute for Medical Research, Infectious Disease Research Centre, National Institutes of Health, Ministry of Health Malaysia	Suppiah J et al
India/GMC-RK1090/2020	EPI_ISL_438139	2020-03-25	Department of Microbiology,Gandhi Medical College and Hospital,Hyderabad	Virus Research Laboratory, Department of Zoology, Osmania University, Hyderabad, India	Muttineni Radhakrishna et al
Taiwan/TSGH-11/2020	EPI_ISL_427398	2020-03-25	TSGH-CP molecular lab	TSGH-CP molecular lab	Cherng-Lih Perng et al
India/MaxCov0043_CSIR-IGIB/2020	EPI_ISL_459945	2020-04-29	Devki Devi Foundation, a unit of Max Healthcare	CSIR-IGIB/Max	Rajesh Pandey# et al
Guam/GU_NHG_02/2020	EPI_ISL_444999	2020-03-24	Naval Health Research Center	Naval Medical Research Center Biological Defense Research Directorate	Logan Voegtly et al
India/MaxCov0017_CSIR-IGIB/2020	EPI_ISL_459919	2020-05-21	Devki Devi Foundation, a unit of Max Healthcare	CSIR-IGIB/Max	Rajesh Pandey# et al
India/MaxCov0018_CSIR-IGIB/2020	EPI_ISL_459920	2020-05-21	Devki Devi Foundation, a unit of Max Healthcare	CSIR-IGIB/Max	Rajesh Pandey# et al
India/NCDC-3190/2020	EPI_ISL_436429	2020-04-05	National Centre for Disease control (NCDC)	NCDC/CSIR-IGIB	Pramod Kumar# et al
India/CCMB_O1/2020	EPI_ISL_458066	2020-04-13	Osmania Medical College	CSIR-Centre for Cellular and Molecular Biology	Shashikala Reddy et al
India/MaxCov0019_CSIR-IGIB/2020	EPI_ISL_459921	2020-05-08	Devki Devi Foundation, a unit of Max Healthcare	CSIR-IGIB/Max	Rajesh Pandey# et al
India/CCMB_L149/2020	EPI_ISL_447861	2020-04-16	CSIR-Centre for Cellular and Molecular Biology	CSIR-Centre for Cellular and Molecular Biology	Tulasi Nagabandi et al
India/SMSCOV175/2020	EPI_ISL_454833	2020-04-27	SMS Medical College, Jaipur	CSIR Institute of Genomics and Integrative Biology	Sudhir Bhandari et al
India/MaxCov0031_CSIR-IGIB/2020	EPI_ISL_459933	2020-05-05	Devki Devi Foundation, a unit of Max Healthcare	CSIR-IGIB/Max	Rajesh Pandey# et al
Uganda/UG005/2020	EPI_ISL_451187	2020-03-27	Uganda Virus Research Institute	MRC/UVRI & LSHTM Uganda Research Unit	Dan Lule Bugembe et al
India/RMRC22/2020	EPI_ISL_455773	2020-04-04	REGIONAL VRDL,ICMR-RMRC BBSR	Immunogenomics lab, Institute of Life Sciences, Bhubaneswar	Sunil Raghav et al
India/GBRC148b/2020	EPI_ISL_458110	2020-05-17	Gujarat Biotechnology Research Centre	Gujarat Biotechnology Research Centre	Monika Gandhi et al
Uganda/UG013/2020	EPI_ISL_451195	2020-03-22	Uganda Virus Research Institute	MRC/UVRI & LSHTM Uganda Research Unit	Dan Lule Bugembe et al
Austria/Graz-MUG11/2020	EPI_ISL_437300	2020-04-14	Diagnostic- and Research Institute of Pathology, Medical University of Graz	Diagnostic- and Research Institute of Pathology, Medical University of Graz	Karl Kashofer et al
Kuwait/KU005/2020	EPI_ISL_422426	2020-03-16	JABER AL AHMAD AL SABAH HOSPITAL â€“ KUWAIT CITY	Dasman Diabetes Institute	Fahd Al-Mulla et al
Austria/Graz-MUG7/2020	EPI_ISL_437203	2020-04-06	Diagnostic- and Research Institute of Pathology, Medical University of Graz	Diagnostic- and Research Institute of Pathology, Medical University of Graz	Karl Kashofer et al
Oman/RESP-20-5505/2020	EPI_ISL_457994	2020-03-25	Oman-NIC	Oman-NIC	Samira Al-Maruqi et al
HongKong/HKSH0003/2020	EPI_ISL_430018	2020-03-14	Molecular Pathology Division, Department of Pathology, Hong Kong Sanatorium & Hospital	Molecular Pathology Division, Department of Pathology, Hong Kong Sanatorium & Hospital	Chun Hang AU et al
Austria/Graz-MUG5/2020	EPI_ISL_437201	2020-04-02	Diagnostic- and Research Institute of Pathology, Medical University of Graz	Diagnostic- and Research Institute of Pathology, Medical University of Graz	Karl Kashofer et al
Austria/Graz-MUG2/2020	EPI_ISL_437198	2020-03-27	Diagnostic- and Research Institute of Pathology, Medical University of Graz	Diagnostic- and Research Institute of Pathology, Medical University of Graz	Karl Kashofer et al
Shanghai/SH0086/2020	EPI_ISL_416386	2020-01-31	Shanghai Public Health Clinical Center, Shanghai Medical College, Fudan University	National Research Center for Translational Medicine (Shanghai), Ruijin Hospital affiliated to Shanghai Jiao Tong University School of Medicine & Shanghai Public Health Clinical Center	Shengyue Wang et al
Germany/BavPat4-ChVir1019/2020	EPI_ISL_450199	2020-01-29		Department of Virology	Boehmer et al
Germany/BavPat8-ChVir1356/2020	EPI_ISL_450204	2020-02-03		Department of Virology	Boehmer et al
Germany/BavPat7-ChVir1289/2020	EPI_ISL_450203	2020-02-01		Department of Virology	Boehmer et al
Germany/BavPat10-ChVir1482/2020	EPI_ISL_450207	2020-02-07		Department of Virology	Boehmer et al
Germany/BavPat14-ChVir1483/2020	EPI_ISL_450208	2020-02-08		Department of Virology	Boehmer et al
Germany/BavPat3-ChVir1020/2020	EPI_ISL_450200	2020-01-28		Department of Virology	Boehmer et al
Germany/BavPat1/2020	EPI_ISL_406862	2020-01-28	CharitÃ© UniversitÃ¤tsmedizin Berlin, Institute of Virology; Institut fÃ¼r Mikrobiologie der Bundeswehr, Munich	CharitÃ© UniversitÃ¤tsmedizin Berlin, Institute of Virology	Victor M Corman et al A
Germany/BavPat1-ChVir929/2020	EPI_ISL_450198	2020-01-28		Department of Virology	Boehmer et al
Germany/BavPat2-ChVir984-ChVir1017/2020	EPI_ISL_450209	2020-01-30		Department of Virology	Boehmer et al
Beijing/DT-travelGR01/2020	EPI_ISL_452347	2020-03-15	Laboratory of Infectious Diseases Center of Beijing Ditan Hospital	Laboratory of Infectious Diseases Center of Beijing Ditan Hospital	Siyuan Yang et al
Beijing/DT-travelMX01/2020	EPI_ISL_452341	2020-03-22	Laboratory of Infectious Diseases Center of Beijing Ditan Hospital	Laboratory of Infectious Diseases Center of Beijing Ditan Hospital	Siyuan Yang et al
Brazil/CV9/2020	EPI_ISL_429672	2020-03-13	Central Public Health Laboratory/OctÃ¡vio MagalhÃ£es Institute (IOM) from the Ezequiel Dias Foundation (FUNED)	Instituto OctÃ¡vio MagalhÃ£es / FundaÃ§Ã£o Ezequiel Dias (IOM/Funed)	Talita Adelino et al A
Finland/FIN-114/2020	EPI_ISL_414640	2020-03-01	Department of Virology and Immunology, University of Helsinki and Helsinki University Hospital, Huslab Finland	Department of Virology, Faculty of Medicine, University of Helsinki, Helsinki, Finland	Teemu Smura et al A
Italy/PV-12578-29Feb/2020	EPI_ISL_460093	2020-02-29	Molecular Virology Unit, Fondazione IRCCS Policlinico San Matteo , Pavia	Laboratory of Virology, INMI Lazzaro Spallanzani IRCCS	Maria R. Capobianchi et al B
Poland/PL_P15/2020	EPI_ISL_451976	2020-04-07	1. ViroGenetics - BSL3 Laboratory of Virology, MaÅ‚opolska Centre of Biotechnology, Jagiellonian University; 2. II Department of Internal Medicine, Faculty of Medicine, Jagiellonian University Medical College; 3. DIAGNOSTYKA Ltd.	1. ViroGenetics - BSL3 Laboratory of Virology, MaÅ‚opolska Centre of Biotechnology, Jagiellonian University; 2. II Department of Internal Medicine, Faculty of Medicine, Jagiellonian University Medical College.	Marek Sanak et al
Croatia/17-S7new/2020	EPI_ISL_455566	2020-03-30	Institute for Public Health	Laboratory for advanced genomics	Filip RokiÄ‡ et al
Italy/UniMI01/2020	EPI_ISL_417445	2020-02-24	Laboratory of Infectious Diseases, Department of Biomedical and Clinical Sciences L. Sacco, University of Milan	Laboratory of Infectious Diseases, Department of Biomedical and Clinical Sciences L. Sacco, University of Milan	Gianguglielmo Zehender et al
Finland/FIN-25/2020	EPI_ISL_412971	2020-02-25	HUS Diagnostiikkakeskus, Hallinto	Department of Virology Faculty of Medicine, Medicum University of Helsinki	Teemu Smura et al B
Portugal/PT0540/2020	EPI_ISL_454264	2020-04-08		Instituto Nacional de Saude (INSA)	Borges et al et al
Sweden/20-08094/2020	EPI_ISL_454466	2020-03-06	Karolinska Universitetslaboratoriet	The Public Health Agency of Sweden	Anna-Malin Linde et al
Mexico/CDMX-INER_04/2020	EPI_ISL_424626	2020-03-15	Instituto Nacional de Enfermedades Respiratorias	Instituto Nacional de Enfermedades Respiratorias	Joel Armando VÃ¡zquez PÃ©rez et al
Morocco/6893/2020	EPI_ISL_459971	2020-03-18	Institut Pasteur du Maroc	Institut Pasteur du Maroc	Marion Barbet et al
Poland/PL_P18/2020	EPI_ISL_451979	2020-03-31	1. ViroGenetics - BSL3 Laboratory of Virology, MaÅ‚opolska Centre of Biotechnology, Jagiellonian University; 2. II Department of Internal Medicine, Faculty of Medicine, Jagiellonian University Medical College; 3. DIAGNOSTYKA Ltd.	1. ViroGenetics - BSL3 Laboratory of Virology, MaÅ‚opolska Centre of Biotechnology, Jagiellonian University; 2. II Department of Internal Medicine, Faculty of Medicine, Jagiellonian University Medical College.	Marek Sanak et al
Spain/CastillayLeon201061/2020	EPI_ISL_418247	2020-02-26	HOSPITAL GENERAL DE SEGOVIA	Instituto de Salud Carlos III	Iglesias-Caballero et al B
Spain/Madrid201105/2020	EPI_ISL_418251	2020-02-25	HOSPITAL UNIVERSITARIO LA PAZ	Instituto de Salud Carlos III	Iglesias-Caballero et al B
SouthAfrica/R03006/2020	EPI_ISL_417186	2020-03-07	National Institute for Communicable Diseases of the National Health Laboratory Service	National Institute for Communicable Diseases of the National Health Laboratory Service	Allam M et al B
SouthAfrica/R05360/2020	EPI_ISL_450298	2020-03-19	National Institute for Communicable Diseases of the National Health Laboratory Service	National Institute for Communicable Diseases of the National Health Laboratory Service	Allam M et al A
Poland/PL_P13/2020	EPI_ISL_451974	2020-04-03	1. ViroGenetics - BSL3 Laboratory of Virology, MaÅ‚opolska Centre of Biotechnology, Jagiellonian University; 2. II Department of Internal Medicine, Faculty of Medicine, Jagiellonian University Medical College; 3. DIAGNOSTYKA Ltd.	1. ViroGenetics - BSL3 Laboratory of Virology, MaÅ‚opolska Centre of Biotechnology, Jagiellonian University; 2. II Department of Internal Medicine, Faculty of Medicine, Jagiellonian University Medical College.	Marek Sanak et al
Poland/PL_P26/2020	EPI_ISL_451987	2020-04-01	1. ViroGenetics - BSL3 Laboratory of Virology, MaÅ‚opolska Centre of Biotechnology, Jagiellonian University; 2. II Department of Internal Medicine, Faculty of Medicine, Jagiellonian University Medical College; 3. DIAGNOSTYKA Ltd.	1. ViroGenetics - BSL3 Laboratory of Virology, MaÅ‚opolska Centre of Biotechnology, Jagiellonian University; 2. II Department of Internal Medicine, Faculty of Medicine, Jagiellonian University Medical College.	Marek Sanak et al
USA/IA-GMF-3912/2020	EPI_ISL_455577	2020-05-20	Gundersen Molecular Diagnostics Laboratory	Kabara Cancer Research Institute	Craig S. Richmond et al
Netherlands/Limburg_10/2020	EPI_ISL_422646	2020-03-20	Dutch COVID-19 response team	Erasmus Medical Center	Bas Oude Munnink et al
Netherlands/NA_192/2020	EPI_ISL_422727	2020-03-24	Dutch COVID-19 response team	Erasmus Medical Center	Bas Oude Munnink et al
Croatia/297_Varazdin/2020	EPI_ISL_454592	2020-03-05	University Hospital for Infectious Diseases "Dr. Fran MihaljeviÄ‡", Research Unit	University of Zagreb, Centre for research and knowledge transfer in biotechnology	Ivan-Christian Kurolt et al
Croatia/592_Osijek/2020	EPI_ISL_454578	2020-03-13	University Hospital for Infectious Diseases "Dr. Fran MihaljeviÄ‡", Research Unit	University of Zagreb, Centre for research and knowledge transfer in biotechnology	Ivan-Christian Kurolt et al
Germany/BAV-MVP0008/2020	EPI_ISL_437209	2020-04-13	Max von Pettenkofer Institute, Virology, National Reference Center for Retroviruses, LMU MÃ¼nchen	Laboratory for Functional Genome Analysis, Dept. Genomics, Gene Center of the LMU Munich	Max Muenchhoff et al
Croatia/1560_Split/2020	EPI_ISL_454583	2020-03-18	University Hospital for Infectious Diseases "Dr. Fran MihaljeviÄ‡", Research Unit	University of Zagreb, Centre for research and knowledge transfer in biotechnology	Ivan-Christian Kurolt et al
USA/TX-HMH0273/2020	EPI_ISL_434901	2020-03-26	Houston Methodist Hospital	Houston Methodist Hospital	S. Wesley Long et al
Portugal/PT0310/2020	EPI_ISL_454026	2020-03-14		Instituto Nacional de Saude (INSA)	Borges et al et al
Portugal/PT0246/2020	EPI_ISL_453960	2020-04-02		Instituto Nacional de Saude (INSA)	Borges et al et al
Portugal/PT0548/2020	EPI_ISL_454272	2020-05-02		Instituto Nacional de Saude (INSA)	Borges et al et al
Portugal/PT0402/2020	EPI_ISL_454126	2020-04-22		Instituto Nacional de Saude (INSA)	Borges et al et al
Portugal/PT0563/2020	EPI_ISL_454286	2020-05-02		Instituto Nacional de Saude (INSA)	Borges et al et al
NewZealand/20VR2067/2020	EPI_ISL_456358	2020-04-06	Canterbury Health Laboratories	Institute of Environmental Science and Research (ESR)	Matt Storey et al A
NewZealand/20VR2081/2020	EPI_ISL_456367	2020-04-11	Canterbury Health Laboratories	Institute of Environmental Science and Research (ESR)	Matt Storey et al A
NewZealand/20VR2076/2020	EPI_ISL_456363	2020-04-09	Canterbury Health Laboratories	Institute of Environmental Science and Research (ESR)	Matt Storey et al A
India/NCDC-01537/2020	EPI_ISL_435061	2020-03-16	National Centre for Disease control (NCDC), CSIR-Institute of Genomics and Integrative Biology (CSIR-IGIB)	NCDC/CSIR-IGIB	Pramod Kumar et al
Australia/WA11/2020	EPI_ISL_420456	2020-02-22	PathWest Laboratory Medicine WA	PathWest Laboratory Medicine WA	Chisha Sikazwe et al
Poland/PL_P9/2020	EPI_ISL_428932	2020-03-28	ViroGenetics - BSL3 Laboratory of Virology; Human Genome Variation Research Group & Genomics Centre MCB; Bioinformatics Research Group; WojewÃ³dzka Stacja Sanitarno-Epidemiologiczna w Krakowie	ViroGenetics - BSL3 Laboratory of Virology; Human Genome Variation Research Group & Genomics Centre MCB; Bioinformatics Research Group	Wojciech Branicki et al
England/CAMB-84769/2020	EPI_ISL_440483	2020-02-28	Department of Pathology, University of Cambridge	Wellcome Sanger Institute for the COVID-19 Genomics UK Consortium	Luke W Meredith et al A
England/20100004706/2020	EPI_ISL_415133	2020-02-29	Respiratory Virus Unit, Microbiology Services Colindale, Public Health England	Respiratory Virus Unit, Microbiology Services Colindale, Public Health England	Monica Galiano et al
Greece/244_32204/2020	EPI_ISL_437904	2020-03-10	Laboratory of Microbiology, Medical School, National and Kapodistrian University of Athens	Laboratory of Biology, Department of Medicine, Democritus University of Thrace	Kassela K. et al
Chile/Punta_Arenas_1/2020	EPI_ISL_445268	2020-03-14	HOSPITAL REG.LAUTARO NAVARRO AVARIA	Instituto de Salud Publica de Chile	AndrÃ©s E Castillo et al
Chile/Coyhaique_1/2020	EPI_ISL_445296	2020-03-21	HOSPITAL REGIONAL DE COYHAIQUE	Instituto de Salud Publica de Chile	AndrÃ©s E Castillo et al
Israel/2099421/2020	EPI_ISL_447353	2020-04-02	Clinical Virology Unit, Hadassah Hebrew University Medical Center	Stern Lab	Stern Lab et al
Netherlands/Houten_1363498/2020	EPI_ISL_413575	2020-02-29	RIVM	Erasmus Medical Center	David Nieuwenhuijse et al
France/N1620/2020	EPI_ISL_414624	2020-02-26	Centre Hositalier Universitaire de Rouen Laboratoire de Virologie	National Reference Center for Viruses of Respiratory Infections, Institut Pasteur, Paris	MÃ©lnie Albert et al B
USA/MI-MDHHS-SC20496/2020	EPI_ISL_460034	2020-05-06	Michigan Department of Health and Human Services, Bureau of Laboratories	Michigan Department of Health and Human Services, Bureau of Laboratories	Blankenship HM et al
Netherlands/ZuidHolland_68/2020	EPI_ISL_422936	2020-03-24	Dutch COVID-19 response team	Erasmus Medical Center	Bas Oude Munnink et al
Austria/CeMM0014/2020	EPI_ISL_419667	2020-03-13	Center for Virology, Medical University of Vienna	Bergthaler laboratory, CeMM Research Center for Molecular Medicine of the Austrian Academy of Sciences	Alexandra Popa et al
Italy/TE26425/2020	EPI_ISL_436732	2020-04-27	Ospedale Civile S. Liberatore di Atri	Istituto Zooprofilattico Sperimentale dellâ€™Abruzzo e Molise â€œG. Caporaleâ€	Lorusso A et al
Italy/TE12337/2020	EPI_ISL_435146	2020-04-07	Villa Serena del Dr. Leonardo Petruzzi	Istituto Zooprofilattico Sperimentale dellâ€™Abruzzo e Molise â€œG. Caporaleâ€	Lorusso A et al
Italy/VR_20COV46-23/2020	EPI_ISL_452191	2020-04-03	ULSS9 Distretto di San Bonifacio	Istituto Zooprofilattico Sperimentale delle Venezie	Adelaide Milani et al
Italy/VR_20COV46-8/2020	EPI_ISL_452190	2020-04-03	ULSS9 Distretto di San Bonifacio	Istituto Zooprofilattico Sperimentale delle Venezie	Adelaide Milani et al
Switzerland/TI9486/2020	EPI_ISL_413996	2020-02-24	Laboratoire de Virologie, HUG	Swiss National Reference Centre for Influenza	LAUBSCHER Florian et al. et al
France/N2223/2020	EPI_ISL_416494	2020-03-04	Centre Hositalier Universitaire de Rouen Laboratoire de Virologie	National Reference Center for Viruses of Respiratory Infections, Institut Pasteur, Paris	MÃ©lnie Albert et al B
Italy/INMI7/2020	EPI_ISL_419255	2020-03-23	INMI Lazzaro Spallanzani IRCCS	INMI Lazzaro Spallanzani IRCCS	Antonino Di Caro et al
Cyprus/007/2020	EPI_ISL_463747	2020-04-17	Department of Molecular Virology, Cyprus Institute of Neurology and Genetics	Department of Molecular Virology, Cyprus Institute of Neurology and Genetics	Jan Richter et al
Luxembourg/LNS0724201/2020	EPI_ISL_445054	2020-04-22	Laboratoire National de Sante, Microbiology, Virology	Laboratoire National de Sante, Microbiology, Epidemiology and Microbial Genomics	Anke Wienecke-Baldacchino et al
Luxembourg/LNS2458673/2020	EPI_ISL_421760	2020-03-17	Laboratoire National de Sante, Microbiology, Virology	Laboratoire National de Sante, Microbiology, Epidemiology and Microbial Genomics	Anke Wienecke-Baldacchino et al
England/CAMB-7AE61/2020	EPI_ISL_433885	2020-04-09	Department of Pathology, University of Cambridge	COVID-19 Genomics UK (COG-UK) Consortium	Luke W Meredith et al B
Belgium/ITM_C237/2020	EPI_ISL_450732	2020-04-01	Hospital AZ Rivierenland	Institute of Tropical Medicine	Philippe Selhorst et al
England/NOTT-111B64/2020	EPI_ISL_461965	2020-06-02	Queens Medical Centre, Clinical Microbiology Department / DeepSeq Nottingham	COVID-19 Genomics UK (COG-UK) Consortium	Gemma Clark et al
Denmark/ALAB-HH-267/2020	EPI_ISL_452098	2020-05-09	Department of Clinical Microbiology, Copenhagen University Hospital, Hvidovre, Kettegaard Alle 30, 2650 Hvidovre.	Albertsen lab, Department of Chemistry and Bioscience, Aalborg University, Denmark	Rasmus Kirkegaard et al
Italy/BG-5825-22Feb/2020	EPI_ISL_460079	2020-02-22	Molecular Virology Unit, Fondazione IRCCS Policlinico San Matteo , Pavia	Laboratory of Virology, INMI Lazzaro Spallanzani IRCCS	Barbara Bartolini et al
Slovakia/SK-BMC1/2020	EPI_ISL_417877	2020-03-06	Institute of Virology, Biomedical Research Center of the Slovak Academy of Sciences, Bratislava; Public Health Authority of the Slovak Republic, Bratislava	Institute of Virology, Biomedical Research Center of the Slovak Academy of Sciences, Bratislava; Comenius University Science Park, Bratislava	Monika SlÃ¡vikova et al
Poland/PL_P33/2020	EPI_ISL_455446	2020-03-13	1. ViroGenetics - BSL3 Laboratory of Virology, MaÅ‚opolska Centre of Biotechnology, Jagiellonian University; 2. II Department of Internal Medicine, Faculty of Medicine, Jagiellonian University Medical College; 3. Narodowy Instytut Zdrowia Publicznego â€“ PaÅ„stwowy ZakÅ‚ad Higieny (NIZP-PZH)	1. ViroGenetics - BSL3 Laboratory of Virology, MaÅ‚opolska Centre of Biotechnology, Jagiellonian University; 2. II Department of Internal Medicine, Faculty of Medicine, Jagiellonian University Medical College; 3. Narodowy Instytut Zdrowia Publicznego â€“ PaÅ„stwowy ZakÅ‚ad Higieny (NIZP-PZH).	Katarzyna Pancer et al
Italy/INMI11-N/2020	EPI_ISL_451305	2020-03-23	Laboratory of Virology, INMI Lazzaro Spallanzani IRCCS	Laboratory of Virology, INMI Lazzaro Spallanzani IRCCS	Martina Rueca et al
Italy/INMI9/2020	EPI_ISL_424343	2020-03-23	INMI Lazzaro Spallanzani IRCCS	Laboratory of Virology, INMI Lazzaro Spallanzani IRCCS	Fabrizio Carletti et al
USA/SC_3572/2020	EPI_ISL_424905	2020-03-05	SC Dept of Health and Env. Control-Bureau of Laboratories	Pathogen Discovery, Respiratory Viruses Branch, Division of Viral Diseases, Centers for Disease Control and Prevention	Ying Tao et al B
Belgium/ULG-10188/2020	EPI_ISL_455976	2020-05-11	Department of Clinical Microbiology	GIGA Medical Genomics	Keith Durkin et al B
Belgium/ULG-10058/2020	EPI_ISL_424653	2020-04-05	Department of Clinical Microbiology	GIGA Medical Genomics	Keith Durkin et al A
Netherlands/Gelderland_7/2020	EPI_ISL_422643	2020-03-11	Dutch COVID-19 response team	Erasmus Medical Center	Bas Oude Munnink et al
DRC/191/2020	EPI_ISL_417955	2020-03-21	Viral Respiratory Lab, National Institute for Biomedical Research (INRB)	Pathogen Sequencing Lab, National Institute for Biomedical Research (INRB)	Placide Mbala-Kingebeni et al
DRC/3778/2020	EPI_ISL_447240	2020-04-24	Viral Respiratory Lab, National Institute for Biomedical Research (INRB)	Pathogen Sequencing Lab, National Institute for Biomedical Research (INRB)	Placide Mbala-Kingebeni et al
DRC/3688/2020	EPI_ISL_447237	2020-04-24	Viral Respiratory Lab, National Institute for Biomedical Research (INRB)	Pathogen Sequencing Lab, National Institute for Biomedical Research (INRB)	Placide Mbala-Kingebeni et al
Switzerland/110507/2020	EPI_ISL_451913	2020-04-07	Viollier AG	Department of Biosystems Science and Engineering, ETH ZÃ¼rich	Christian Beisel et al
DRC/KN-0038/2020	EPI_ISL_417434	2020-03-14	Viral Respiratory Lab, National Institute for Biomedical Research (INRB)	Pathogen Sequencing Lab, National Institute for Biomedical Research (INRB)	Placide Mbala-Kingebeni et al
DRC/236/2020	EPI_ISL_420032	2020-03-22	Viral Respiratory Lab, National Institute for Biomedical Research (INRB)	Pathogen Sequencing Lab, National Institute for Biomedical Research (INRB)	Placide Mbala-Kingebeni et al
Switzerland/GE6065/2020	EPI_ISL_429220	2020-04-06	University Hospitals of Geneva Laboratory of Virology	University Hospitals of Geneva Laboratory of Virology	Laubscher F. et al
France/B5689/2020	EPI_ISL_443294	2020-04-06	CHRU Pontchaillou - Laboratoire de Virologie	National Reference Center for Viruses of Respiratory Infections, Institut Pasteur, Paris	MÃ©lanie Albert et al C
Switzerland/110478/2020	EPI_ISL_451890	2020-04-07	Viollier AG	Department of Biosystems Science and Engineering, ETH ZÃ¼rich	Christian Beisel et al
Italy/BG-9225-26Feb/2020	EPI_ISL_460083	2020-02-26	Molecular Virology Unit, Fondazione IRCCS Policlinico San Matteo , Pavia	Laboratory of Virology, INMI Lazzaro Spallanzani IRCCS	Martina Rueca et al
Norway/1495/2020	EPI_ISL_420134	2020-02-28	Akershus University Hospital, Department for Microbiology and Infectious Disease Control	Norwegian Institute of Public Health, Department of Virology	Kathrine Stene-Johansen et al
Italy/484/2020	EPI_ISL_457749	2020-02-27	Department of Infectious Diseases, Istituto Superiore di SanitÃ , Roma , Italy	Army Medical and Veterinary Research Center	Paola Stefanelli et al B
Russia/Moscow-62501/2020	EPI_ISL_428861	2020-03-11	State Research Center of Virology and Biotechnology VECTOR, Department of Collection of Microorganisms	State Research Center of Virology and Biotechnology VECTOR, Department of Collection of Microorganisms	Oleg V. Pyankov et al
Norway/2200/2020	EPI_ISL_447837	2020-03-20	Dept. of Medical Microbiology, Stavanger University Hospital, Helse Stavanger HF,	Norwegian Institute of Public Health, Department of Virology	Kathrine Stene-Johansen et al
Vietnam/VNHN_2406/2020	EPI_ISL_455700	2020-03-25	National Hospital of Tropical Diseases	Oxford University Clinical Research Unit, Hanoi, Vietnam	Nguyen Thi Tam et al
Kazakhstan/NCB-2/2020	EPI_ISL_435046	2020-03-25	Laboratory of Applied Genetics	RSE "National Center for Biotechnology"	Shevtsov et al
Australia/QLDID923/2020	EPI_ISL_418801	2020-03-14	Mater Pathology	Public Health Virology Laboratory	Bixing Huang et al
Iceland/3/2020	EPI_ISL_417694	2020-03-13	The National University Hospital of Iceland	deCODE genetics	Daniel F Gudbjartsson et al
Norway/2356-2/2020	EPI_ISL_449786	2020-04-08	Ostfold Hospital Trust - Kalnes, Centre for Laboratory Medicine, Section for gene technology and infection serology	Norwegian Institute of Public Health, Department of Virology	Kathrine Stene-Johansen et al
Netherlands/ZuidHolland_194/2020	EPI_ISL_461366	2020-05-11	Dutch COVID-19 response team	Erasmus Medical Center	Bas Oude Munnink et al
Netherlands/ZuidHolland_168/2020	EPI_ISL_461340	2020-04-26	Dutch COVID-19 response team	Erasmus Medical Center	Bas Oude Munnink et al
Netherlands/ZuidHolland_178/2020	EPI_ISL_461350	2020-04-20	Dutch COVID-19 response team	Erasmus Medical Center	Bas Oude Munnink et al
Netherlands/ZuidHolland_192/2020	EPI_ISL_461364	2020-04-23	Dutch COVID-19 response team	Erasmus Medical Center	Bas Oude Munnink et al
Chile/Santiago_79/2020	EPI_ISL_445376	2020-04-04	HOSPITAL SAN JUAN DE DIOS	Instituto de Salud Publica de Chile	AndrÃ©s E Castillo et al
Mexico/CDMX-INER_02/2020	EPI_ISL_424348	2020-03-13	Instituto Nacional de Enfermedades Respiratorias	Instituto Nacional de Enfermedades Respiratorias	Joel Armando VÃ¡zquez PÃ©rez et al
Mexico/CDMX-InDRE_13/2020	EPI_ISL_455437	2020-03-21	Instituto de Diagnostico y Referencia Epidemiologicos (INDRE)	Instituto de Diagnostico y Referencia Epidemiologicos (INDRE)	Araiza-Rodriguez Adnan et al
Colombia/INS-79965/2020	EPI_ISL_456150	2020-03-15	Instituto Nacional de Salud - Unidad de SecuenciaciÃ³n y AnÃ¡lisis GenÃ³mico	Instituto Nacional de Salud, Universidad Cooperativa de Colombia, Instituto Alexander von Humboldt, Imperial College-London, London School of Hygiene & Tropical Medicine	Katherine Laiton-Donato et al A
Spain/COV001057/2020	EPI_ISL_452615	2020-04-01	Servicio de MicrobiologÃ­a y ParasitologÃ­a clÃ­nica. UCEIMP. Hospital Universitario Virgen del RocÃ­o/IBIS/CSIC/US.	SeqCOVID-SPAIN consortium/IBV(CSIC)	Guillermo MartÃ­Â­n GutiÃ©rrez et al
Colombia/INS-79929/2020	EPI_ISL_456136	2020-03-14	Instituto Nacional de Salud - Unidad de SecuenciaciÃ³n y AnÃ¡lisis GenÃ³mico	Instituto Nacional de Salud, Universidad Cooperativa de Colombia, Instituto Alexander von Humboldt, Imperial College-London, London School of Hygiene & Tropical Medicine	Katherine Laiton-Donato et al A
Spain/Valencia594/2020	EPI_ISL_447517	2020-04-01	Servicio de Microbiologia. Hospital Clinico Universitario de Valencia	Sequencing and Bioinformatics Service and Molecular Epidemiology Research Group. FISABIO-Public Health	Neris Garcia-Gonzalez et al A
Italy/PV-9675-26Feb/2020	EPI_ISL_460095	2020-02-26	Molecular Virology Unit, Fondazione IRCCS Policlinico San Matteo , Pavia	Laboratory of Virology, INMI Lazzaro Spallanzani IRCCS	Barbara Bartolini et al
Zhejiang/OS6/2020	EPI_ISL_455690	2020-03-24		Department of Microbiology	Gao et al
Iceland/189/2020	EPI_ISL_417709	2020-03-16	The National University Hospital of Iceland	deCODE genetics	Daniel F Gudbjartsson et al
Iceland/416/2020	EPI_ISL_424440	2020-03-19	The National University Hospital of Iceland	deCODE genetics	Daniel F Gudbjartsson et al
Portugal/PT0577/2020	EPI_ISL_454300	2020-03-24		Instituto Nacional de Saude (INSA)	Borges et al et al
Oman/RESP-20-6701/2020	EPI_ISL_457998	2020-03-28	Oman-NIC	Oman-NIC	Samira Al-Maruqi et al
Turkey/HSGM-1004/2020	EPI_ISL_437316	2020-03-25	Ministry of Health Turkey	Ministry of Health Turkey	Fatma Bayrakdar et al A
Turkey/HSGM-1014/2020	EPI_ISL_437331	2020-03-25	Ministry of Health Turkey	Ministry of Health Turkey	Fatma Bayrakdar et al A
Mexico/Puebla-InDRE_05/2020	EPI_ISL_424672	2020-03-11	Laboratorio Estatal de Salud Publica del Estado de Puebla	Instituto de Diagnostico y Referencia Epidemiologicos	Fabiola GarcÃ©s Ayala et al
Spain/Valencia235/2020	EPI_ISL_436330	2020-03-26	Servicio de Microbiologia. Hospital Clinico Universitario de Valencia	Sequencing and Bioinformatics Service and Molecular Epidemiology Research Group. FISABIO-Public Health	Ivan Ansari et al
Spain/Valencia214/2020	EPI_ISL_436309	2020-03-28	Servicio de Microbiologia. Hospital Clinico Universitario de Valencia	Sequencing and Bioinformatics Service and Molecular Epidemiology Research Group. FISABIO-Public Health	Vicente Soriano Chirona et al
Mexico/CDMX-INER_01/2020	EPI_ISL_424345	2020-03-12	Instituto Nacional de Enfermedades Respiratorias	Instituto Nacional de Enfermedades Respiratorias	Joel Armando VÃ¡zquez PÃ©rez et al
Spain/Barcelona_VH1407/2020	EPI_ISL_444975	2020-04-10	Hospital Universitari Vall d'Hebron - Vall d'Hebron Institut de Recerca	Hospital Universitari Vall d'Hebron	Cristina AndrÃ©s et al
Mexico/CDMX-InDRE_12/2020	EPI_ISL_455436	2020-03-12	Instituto de Diagnostico y Referencia Epidemiologicos (INDRE)	Instituto de Diagnostico y Referencia Epidemiologicos (INDRE)	Garces-Ayala Fabiola. Taboada RamÃ­rez Blanca. Ramirez-Gonzalez Ernesto et al
Spain/Valencia606/2020	EPI_ISL_447525	2020-04-01	Servicio de Microbiologia. Hospital Clinico Universitario de Valencia	Sequencing and Bioinformatics Service and Molecular Epidemiology Research Group. FISABIO-Public Health	David Navarro et al
HongKong/HKSH0004/2020	EPI_ISL_430063	2020-03-14	Molecular Pathology Division, Department of Pathology, Hong Kong Sanatorium & Hospital	Molecular Pathology Division, Department of Pathology, Hong Kong Sanatorium & Hospital	Chun Hang AU et al
Netherlands/NA_531/2020	EPI_ISL_460704	2020-03-30	Dutch COVID-19 response team	Erasmus Medical Center	Bas Oude Munnink et al
Netherlands/NA_409/2020	EPI_ISL_455211	2020-03-21	Dutch COVID-19 response team	Erasmus Medical Center	Bas Oude Munnink et al
Netherlands/NA_253/2020	EPI_ISL_422787	2020-03-30	Dutch COVID-19 response team	Erasmus Medical Center	Bas Oude Munnink et al
Australia/VIC164/2020	EPI_ISL_419861	2020-03-18	Victorian Infectious Diseases Reference Laboratory (VIDRL)	Victorian Infectious Diseases Reference Laboratory and Microbiological Diagnostic Unit Public Health Laboratory, Doherty Institute	Caly L. et al A
Poland/PL_P38/2020	EPI_ISL_455451	2020-03-17	1. ViroGenetics - BSL3 Laboratory of Virology, MaÅ‚opolska Centre of Biotechnology, Jagiellonian University; 2. II Department of Internal Medicine, Faculty of Medicine, Jagiellonian University Medical College; 3. Narodowy Instytut Zdrowia Publicznego â€“ PaÅ„stwowy ZakÅ‚ad Higieny (NIZP-PZH)	1. ViroGenetics - BSL3 Laboratory of Virology, MaÅ‚opolska Centre of Biotechnology, Jagiellonian University; 2. II Department of Internal Medicine, Faculty of Medicine, Jagiellonian University Medical College; 3. Narodowy Instytut Zdrowia Publicznego â€“ PaÅ„stwowy ZakÅ‚ad Higieny (NIZP-PZH).	Katarzyna Pancer et al
Taiwan/TSGH-15/2020	EPI_ISL_436100	2020-03-19	TSGH-CP molecular lab	TSGH-CP molecular lab	No. 325 et al Spain/Valencia135/2020 52 20A Spain Comunitat Valenciana Comunitat Valenciana EPI_ISL_436230 Human A2a Servicio de MicrobiologÃ­a. Consorcio Hospital General Universitario de Valencia B.1 Older Europe Europe Male Sequencing and Bioinformatics Service and Molecular Epidemiology Research Group. FISABIO-Public Health 2020-03-18 Marta Pla Diaz et al Valencia Romania/284213/2020 75 20A R…
Colombia/GVI-98087/2020	EPI_ISL_447812	2020-04-05	Instituto Nacional de Salud, BogotÃ¡, Colombia	Grupo de Investigaciones MicrobiolÃ³gicas-UR (GIMUR), Departamento de BiologÃ­a, Facultad de Ciencias Naturales, Universidad del Rosario, BogotÃ¡, Colombia Instituto Nacional de Salud, BogotÃ¡, Colombia Icahn School of Medicine at Mount Sinai, New York, USA	Juan David RamÃ­rez et al
Colombia/GVI-97718/2020	EPI_ISL_447800	2020-04-04	Instituto Nacional de Salud, BogotÃ¡, Colombia	Grupo de Investigaciones MicrobiolÃ³gicas-UR (GIMUR), Departamento de BiologÃ­a, Facultad de Ciencias Naturales, Universidad del Rosario, BogotÃ¡, Colombia Instituto Nacional de Salud, BogotÃ¡, Colombia Icahn School of Medicine at Mount Sinai, New York, USA	Juan David RamÃ­rez et al
Colombia/GVI-93450/2020	EPI_ISL_447777	2020-04-01	Instituto Nacional de Salud, BogotÃ¡, Colombia	Grupo de Investigaciones MicrobiolÃ³gicas-UR (GIMUR), Departamento de BiologÃ­a, Facultad de Ciencias Naturales, Universidad del Rosario, BogotÃ¡, Colombia Instituto Nacional de Salud, BogotÃ¡, Colombia Icahn School of Medicine at Mount Sinai, New York, USA	Juan David RamÃ­rez et al
Israel/2047772/2020	EPI_ISL_447385	2020-03-30	Clinical Microbiology Laboratory, The Baruch Padeh Medical Center, Poriya	Stern Lab	Stern Lab et al
Egypt/NRC-03/2020	EPI_ISL_430819	2020-03-18	Center of Scientific Excellence for Influenza Viruses,National Research Centre (NRC), Egypt.	Center of Scientific Excellence for Influenza Viruses,National Research Centre (NRC), Egypt.	Mohamed Ahmed Ali et al
SaudiArabia/KAUST-Makkah138/2020	EPI_ISL_437693	2020-04-05	Pathogen Genomics Lab King Abdullah University of Science and Technology(KAUST)	Pathogen Genomics Lab King Abdullah University of Science and Technology(KAUST)	Sharif Hala et al
SaudiArabia/KAUST-Makkah19/2020	EPI_ISL_437481	2020-03-18	Pathogen Genomics Lab King Abdullah University of Science and Technology(KAUST)	Pathogen Genomics Lab King Abdullah University of Science and Technology(KAUST)	Sara Mfarrej et al
SaudiArabia/KAUST-Madinah256/2020	EPI_ISL_437740	2020-04-20	Pathogen Genomics Lab King Abdullah University of Science and Technology(KAUST)	Pathogen Genomics Lab King Abdullah University of Science and Technology(KAUST)	Sharif Hala et al
Indonesia/EJ-ITD3590NT/2020	EPI_ISL_437188	2020-04-14	RSUD Dr. Soetomo	Institute of Tropical Disease, Universitas Airlangga	Krisnoadi Rahardjo et al
India/RMRC6/2020	EPI_ISL_455783	2020-04-02	REGIONAL VRDL,ICMR-RMRC BBSR	Immunogenomics lab, Institute of Life Sciences, Bhubaneswar	Sunil Raghav et al
India/RMRC23/2020	EPI_ISL_455774	2020-04-04	REGIONAL VRDL,ICMR-RMRC BBSR	Immunogenomics lab, Institute of Life Sciences, Bhubaneswar	Sunil Raghav et al
Sweden/20-07586/2020	EPI_ISL_445235	2020-04-20	Wasterlakarna	The Public Health Agency of Sweden	Frida Ahlfors et al
Finland/13M58/2020	EPI_ISL_418392	2020-03-13	Department of Virology and Immunology, University of Helsinki and Helsinki University Hospital, Huslab Finland	Department of Virology, Faculty of Medicine, University of Helsinki, Helsinki, Finland	Teemu Smura et al A
Finland/13M60/2020	EPI_ISL_418393	2020-03-13	Department of Virology and Immunology, University of Helsinki and Helsinki University Hospital, Huslab Finland	Department of Virology, Faculty of Medicine, University of Helsinki, Helsinki, Finland	Teemu Smura et al A
Finland/14M16/2020	EPI_ISL_418404	2020-03-14	Department of Virology and Immunology, University of Helsinki and Helsinki University Hospital, Huslab Finland	Department of Virology, Faculty of Medicine, University of Helsinki, Helsinki, Finland	Teemu Smura et al A
Denmark/ALAB-HH-245/2020	EPI_ISL_452083	2020-04-23	Department of Clinical Microbiology, Copenhagen University Hospital, Hvidovre, Kettegaard Alle 30, 2650 Hvidovre.	Albertsen lab, Department of Chemistry and Bioscience, Aalborg University, Denmark	Rasmus Kirkegaard et al
Austria/Graz-MUG6/2020	EPI_ISL_437202	2020-04-03	Diagnostic- and Research Institute of Pathology, Medical University of Graz	Diagnostic- and Research Institute of Pathology, Medical University of Graz	Karl Kashofer et al
Austria/Graz-MUG9/2020	EPI_ISL_437299	2020-04-09	Diagnostic- and Research Institute of Pathology, Medical University of Graz	Diagnostic- and Research Institute of Pathology, Medical University of Graz	Karl Kashofer et al
Austria/Graz-MUG8/2020	EPI_ISL_437298	2020-04-08	Diagnostic- and Research Institute of Pathology, Medical University of Graz	Diagnostic- and Research Institute of Pathology, Medical University of Graz	Karl Kashofer et al
Malaysia/IIUM91/2020	EPI_ISL_455313	2020-04-02	Microbiology Unit, Department of Pathology & Laboratory Medicine, IIUM Medical Centre	SEA Microbiome Unit, Faculty of Industrial Sciences & Technology, Universiti Malaysia Pahang	Hajar Fauzan Ahmad et al
India/GBRC67a/2020	EPI_ISL_447043	2020-05-03	B.J. Medical College and Civil hospital	Gujarat Biotechnology Research Centre	Raghawendra Kumar et al
Turkey/HSGM-1081/2020	EPI_ISL_437310	2020-03-27	Ministry of Health Turkey	Ministry of Health Turkey	Fatma Bayrakdar et al A
Turkey/HSGM-1432/2020	EPI_ISL_437326	2020-03-19	Ministry of Health Turkey	Ministry of Health Turkey	Fatma Bayrakdar et al A
India/GBRC17b/2020	EPI_ISL_437446	2020-04-26	B.J. Medical College and Civil hospital	Gujarat Biotechnology Research Centre	Binita Aring et al
India/GBRC135a/2020	EPI_ISL_458090	2020-05-24	B.J. Medical College and Civil hospital	Gujarat Biotechnology Research Centre	Kamlesh J Upadhyay et al
India/GBRC143/2020	EPI_ISL_458103	2020-05-05	Gujarat Biotechnology Research Centre	Gujarat Biotechnology Research Centre	Ramesh Pandit et al A
India/GBRC160a/2020	EPI_ISL_461491	2020-05-27	B.J. Medical College and Civil hospital	Gujarat Biotechnology Research Centre	Fenil Patel et al
India/NCDC-01711/2020	EPI_ISL_435066	2020-03-18	National Centre for Disease control (NCDC), CSIR-Institute of Genomics and Integrative Biology (CSIR-IGIB)	NCDC/CSIR-IGIB	Pramod Kumar et al
Turkey/HSGM-8968/2020	EPI_ISL_429861	2020-03-22	Ministry of Health Turkey	Ministry of Health Turkey	Fatma Bayrakdar et al B
SaudiArabia/KAUST-Madinah255/2020	EPI_ISL_437739	2020-04-20	Pathogen Genomics Lab King Abdullah University of Science and Technology(KAUST)	Pathogen Genomics Lab King Abdullah University of Science and Technology(KAUST)	Sharif Hala et al
SaudiArabia/SCDC-3321/2020	EPI_ISL_416521	2020-03-10	Public Health Laboratory	Public Health Laboratory, Saudi CDC	Albarrag et al
SaudiArabia/SCDC-3324/2020	EPI_ISL_416522	2020-03-10	Public Health Laboratory, Saudi CDC	Public Health Laboratory, Saudi CDC	Albarrag et al
SaudiArabia/KAUST-Madinah51/2020	EPI_ISL_437491	2020-03-29	Pathogen Genomics Lab King Abdullah University of Science and Technology(KAUST)	Pathogen Genomics Lab King Abdullah University of Science and Technology(KAUST)	Sara Mfarrej et al
SaudiArabia/KAUST-Madinah44/2020	EPI_ISL_437473	2020-03-29	Pathogen Genomics Lab King Abdullah University of Science and Technology(KAUST)	Pathogen Genomics Lab King Abdullah University of Science and Technology(KAUST)	Sharif Hala et al
SaudiArabia/KAUST-Makkah181/2020	EPI_ISL_437703	2020-04-14	Pathogen Genomics Lab King Abdullah University of Science and Technology(KAUST)	Pathogen Genomics Lab King Abdullah University of Science and Technology(KAUST)	Sharif Hala et al
SaudiArabia/KAUST-Makkah230/2020	EPI_ISL_437726	2020-04-16	Pathogen Genomics Lab King Abdullah University of Science and Technology(KAUST)	Pathogen Genomics Lab King Abdullah University of Science and Technology(KAUST)	Sharif Hala et al
SaudiArabia/KAUST-Makkah234/2020	EPI_ISL_437730	2020-04-16	Pathogen Genomics Lab King Abdullah University of Science and Technology(KAUST)	Pathogen Genomics Lab King Abdullah University of Science and Technology(KAUST)	Sharif Hala et al
SaudiArabia/KAUST-Makkah203/2020	EPI_ISL_437713	2020-04-14	Pathogen Genomics Lab King Abdullah University of Science and Technology(KAUST)	Pathogen Genomics Lab King Abdullah University of Science and Technology(KAUST)	Sharif Hala et al
SaudiArabia/KAUST-Madinah23/2020	EPI_ISL_437482	2020-03-29	Pathogen Genomics Lab King Abdullah University of Science and Technology(KAUST)	Pathogen Genomics Lab King Abdullah University of Science and Technology(KAUST)	Sara Mfarrej et al
Turkey/HSGM-4236/2020	EPI_ISL_429866	2020-03-16	Ministry of Health Turkey	Ministry of Health Turkey	Fatma Bayrakdar et al B
SaudiArabia/KAUST-Madinah253/2020	EPI_ISL_437737	2020-04-20	Pathogen Genomics Lab King Abdullah University of Science and Technology(KAUST)	Pathogen Genomics Lab King Abdullah University of Science and Technology(KAUST)	Sharif Hala et al
Turkey/HSGM-5602/2020	EPI_ISL_428714	2020-03-18	Ministry of Health Turkey	Ministry of Health Turkey	Fatma Bayrakdar et al B
India/GBRC79a/2020	EPI_ISL_447538	2020-05-05	Gujarat Biotechnology Research Centre	Gujarat Biotechnology Research Centre	Snehal Bagatharia et al B
India/GBRC81a/2020	EPI_ISL_447540	2020-05-05	Gujarat Biotechnology Research Centre	Gujarat Biotechnology Research Centre	Ramesh Pandit et al B
Kazakhstan/21399/2020	EPI_ISL_454502	2020-04-20	RSE "National Center for Biotechnology"	RSE "National Center for Biotechnology"	Alexandr Shevtsov et al
SaudiArabia/KAUST-Madinah254/2020	EPI_ISL_437738	2020-04-20	Pathogen Genomics Lab King Abdullah University of Science and Technology(KAUST)	Pathogen Genomics Lab King Abdullah University of Science and Technology(KAUST)	Sharif Hala et al
Australia/VIC1592/2020	EPI_ISL_456512	2020-05-11	Victorian Infectious Diseases Reference Laboratory (VIDRL)	Microbiological Diagnostic Unit Public Health Laboratory and Victorian Infectious Diseases Reference Laboratory, Doherty Institute	Caly L. et al B
SaudiArabia/KAUST-Makkah97/2020	EPI_ISL_437762	2020-04-02	Pathogen Genomics Lab King Abdullah University of Science and Technology(KAUST)	Pathogen Genomics Lab King Abdullah University of Science and Technology(KAUST)	Sharif Hala et al
Jordan/SR-0335/2020	EPI_ISL_450187	2020-04-08	Biolab Diagnostic Laboratories	Andersen lab at Scripps Research	Issa Abu-Dayyeh et al
SaudiArabia/KAUST-Makkah10/2020	EPI_ISL_437464	2020-03-23	Pathogen Genomics Lab King Abdullah University of Science and Technology(KAUST)	Pathogen Genomics Lab King Abdullah University of Science and Technology(KAUST)	Sharif Hala et al
SaudiArabia/KAUST-Madinah24/2020	EPI_ISL_437483	2020-03-29	Pathogen Genomics Lab King Abdullah University of Science and Technology(KAUST)	Pathogen Genomics Lab King Abdullah University of Science and Technology(KAUST)	Sara Mfarrej et al
SaudiArabia/KAUST-Madinah49/2020	EPI_ISL_437489	2020-03-29	Pathogen Genomics Lab King Abdullah University of Science and Technology(KAUST)	Pathogen Genomics Lab King Abdullah University of Science and Technology(KAUST)	Sara Mfarrej et al
SaudiArabia/KAUST-Madinah260/2020	EPI_ISL_437743	2020-04-20	Pathogen Genomics Lab King Abdullah University of Science and Technology(KAUST)	Pathogen Genomics Lab King Abdullah University of Science and Technology(KAUST)	Sharif Hala et al
SaudiArabia/KAUST-Makkah177/2020	EPI_ISL_437700	2020-04-14	Pathogen Genomics Lab King Abdullah University of Science and Technology(KAUST)	Pathogen Genomics Lab King Abdullah University of Science and Technology(KAUST)	Sharif Hala et al
SaudiArabia/KAUST-Makkah217/2020	EPI_ISL_437719	2020-04-16	Pathogen Genomics Lab King Abdullah University of Science and Technology(KAUST)	Pathogen Genomics Lab King Abdullah University of Science and Technology(KAUST)	Sharif Hala et al
SaudiArabia/KAUST-Madinah54/2020	EPI_ISL_437493	2020-03-29	Pathogen Genomics Lab King Abdullah University of Science and Technology(KAUST)	Pathogen Genomics Lab King Abdullah University of Science and Technology(KAUST)	Sara Mfarrej et al
SaudiArabia/KAUST-Madinah30/2020	EPI_ISL_437485	2020-03-29	Pathogen Genomics Lab King Abdullah University of Science and Technology(KAUST)	Pathogen Genomics Lab King Abdullah University of Science and Technology(KAUST)	Sara Mfarrej et al
SaudiArabia/KAUST-Madinah47/2020	EPI_ISL_437487	2020-03-29	Pathogen Genomics Lab King Abdullah University of Science and Technology(KAUST)	Pathogen Genomics Lab King Abdullah University of Science and Technology(KAUST)	Sara Mfarrej et al
SaudiArabia/KAUST-Madinah48/2020	EPI_ISL_437488	2020-03-29	Pathogen Genomics Lab King Abdullah University of Science and Technology(KAUST)	Pathogen Genomics Lab King Abdullah University of Science and Technology(KAUST)	Sara Mfarrej et al
Italy/206/2020	EPI_ISL_457699	2020-02-22	Department of Infectious Diseases, Istituto Superiore di SanitÃ , Roma , Italy	Army Medical and Veterinary Research Center	Paola Stefanelli et al B
Italy/MI-5925-22Feb/2020	EPI_ISL_460091	2020-02-22	Molecular Virology Unit, Fondazione IRCCS Policlinico San Matteo , Pavia	Laboratory of Virology, INMI Lazzaro Spallanzani IRCCS	Antonino Di Caro et al
Italy/CR-7070-24Feb/2020	EPI_ISL_460086	2020-02-24	Molecular Virology Unit, Fondazione IRCCS Policlinico San Matteo , Pavia	Laboratory of Virology, INMI Lazzaro Spallanzani IRCCS	Maria R. Capobianchi et al B
Netherlands/NA_568/2020	EPI_ISL_460732	2020-04-11	Dutch COVID-19 response team	Erasmus Medical Center	Bas Oude Munnink et al
Netherlands/ZuidHolland_97/2020	EPI_ISL_422633	2020-03-31	Dutch COVID-19 response team	Erasmus Medical Center	Bas Oude Munnink et al
Netherlands/NA_239/2020	EPI_ISL_422773	2020-03-27	Dutch COVID-19 response team	Erasmus Medical Center	Bas Oude Munnink et al
Netherlands/NA_455/2020	EPI_ISL_455257	2020-03-24	Dutch COVID-19 response team	Erasmus Medical Center	Bas Oude Munnink et al
Netherlands/ZuidHolland_137/2020	EPI_ISL_461310	2020-05-04	Dutch COVID-19 response team	Erasmus Medical Center	Bas Oude Munnink et al
Netherlands/ZuidHolland_196/2020	EPI_ISL_461368	2020-05-02	Dutch COVID-19 response team	Erasmus Medical Center	Bas Oude Munnink et al
Senegal/119/2020	EPI_ISL_418215	2020-03-12	Instirut Pasteur Dakar	Institut Pasteur de Dakar	Ndongo Dia et al
Senegal/094/2020	EPI_ISL_418213	2020-03-12	Institut Pasteur Dakar	Institut Pasteur de Dakar	Ndongo Dia et al
Senegal/087/2020	EPI_ISL_418212	2020-03-11	Institut Pasteur Dakar	Institut Pasteur de Dakar	Ndongo Dia et al
Senegal/082/2020	EPI_ISL_418211	2020-03-11	Institut Pasteur Dakar	Institut Pasteur de Dakar	Ndongo Dia et al
Senegal/102/2020	EPI_ISL_418214	2020-03-12	Institut Pasteur Dakar	Institut Pasteur de Dakar	Ndongo Dia et al
Senegal/073/2020	EPI_ISL_418210	2020-03-10	Institut Pasteur Dakar	Institut Pasteur de Dakar	Ndongo Dia et al
Switzerland/101140/2020	EPI_ISL_451807	2020-03-31	Viollier AG	Department of Biosystems Science and Engineering, ETH ZÃ¼rich	Christian Beisel et al
USA/CT-Yale-098/2020	EPI_ISL_428749	2020-04-02	Yale COVID-19 Biorepository	Grubaugh Lab - Yale School of Public Health	Joseph Fauver et al A
USA/CT-Yale-006/2020	EPI_ISL_416420	2020-03-13	Yale Clinical Virology Laboratory	Grubaugh Lab - Yale School of Public Health	Joseph Fauver et al B
Singapore/295/2020	EPI_ISL_462413	2020-04-07	National Public Health Laboratory, National Centre for Infectious Diseases	National Public Health Laboratory, National Centre for Infectious Diseases	Mak TM et al
England/NORW-EAA95/2020	EPI_ISL_457351	2020-05-09	Quadram Institute Bioscience	COVID-19 Genomics UK (COG-UK) Consortium	Dave J. Baker et al
Scotland/GCVR-17019E/2020	EPI_ISL_459677	2020-03-23	NHSGGC West of Scotland Specialist Virology Centre / MRC-University of Glasgow Centre for Virus Research	Wellcome Sanger Institute for the COVID-19 Genomics UK Consortium	Ana da Silva Filipe et al A
England/NORW-EB900/2020	EPI_ISL_457455	2020-05-08	Quadram Institute Bioscience	COVID-19 Genomics UK (COG-UK) Consortium	Dave J. Baker et al
NewZealand/20VR1289/2020	EPI_ISL_456211	2020-03-21	LabPLUS	Institute of Environmental Science and Research (ESR)	Matt Storey et al A
Hungary/SRC-00572w/2020	EPI_ISL_435431	2020-03-25	Virological Research Group, SzentÃ¡gothai Research Centre	Bioinformatics Research Group, SzentÃ¡gothai Research Centre	PÃ©ter UrbÃ¡n et al
Brazil/SPBR-01/2020	EPI_ISL_412964	2020-02-25	Hospital Israelita Albert Einstein	Instituto Adolfo Lutz Interdisciplinary Procedures Center Strategic Laboratory	Jaqueline Goes de Jesus et al
Denmark/SSI-02/2020	EPI_ISL_416143	2020-02-28	Department of Virus and Microbiological Special diagnostics, Statens Serum Institut, Copenhagen, Denmark.	ViFU	Morten Rasmussen et al
Italy/PV-8058-25Feb/2020	EPI_ISL_460094	2020-02-25	Molecular Virology Unit, Fondazione IRCCS Policlinico San Matteo , Pavia	Laboratory of Virology, INMI Lazzaro Spallanzani IRCCS	Barbara Bartolini et al
Netherlands/Zeewolde_1365080/2020	EPI_ISL_413591	2020-03-02	MHC Flevoland	Erasmus Medical Center	David Nieuwenhuijse et al
Italy/LO-13075-B/2020	EPI_ISL_451308	2020-03-01	Molecular Virology Unit, Fondazione IRCCS Policlinico San Matteo , Pavia	Laboratory of Virology, INMI Lazzaro Spallanzani IRCCS	Antonio Piralla et al
India/S61/2020	EPI_ISL_455678	2020-04-30	ICMR-National Institute of Cholera and Enteric Diseases	National Institute of Biomedical Genomics	Arindam Maitra et al A
India/S11/2020	EPI_ISL_430467	2020-04-03	ICMR-National Institute of Cholera and Enteric Diseases	National Institute of Biomedical Genomics	Arindam Maitra et al B
Oman/205026721/2020	EPI_ISL_458127	2020-04-05	Oman National Influenza Centre	Department of Microbiology and Immunology-SQUH	Fahad Zadjali et al
Oman/205027556/2020	EPI_ISL_458125	2020-04-08	Oman National Influenza Centre	Department of Microbiology and Immunology-SQUH	Fahad Zadjali et al
Oman/205033293/2020	EPI_ISL_457983	2020-05-03	Oman-NIC	Department of Microbiology and Immunology-SQUH	Fahad Zadjali et al
Oman/205032386/2020	EPI_ISL_457984	2020-04-28	Oman-NIC	Department of Microbiology and Immunology-SQUH	Fahad Zadjali et al
Iceland/552/2020	EPI_ISL_424572	2020-03-26	The National University Hospital of Iceland	deCODE genetics	Daniel F Gudbjartsson et al
Scotland/GCVR-170B90/2020	EPI_ISL_459668	2020-03-25	NHSGGC West of Scotland Specialist Virology Centre / MRC-University of Glasgow Centre for Virus Research	Wellcome Sanger Institute for the COVID-19 Genomics UK Consortium	Ana da Silva Filipe et al A
Scotland/CVR1305/2020	EPI_ISL_433534	2020-03-30	West of Scotland Specialist Virology Centre, NHSGGC / MRC-University of Glasgow Centre for Virus Research	COVID-19 Genomics UK (COG-UK) Consortium	Ana da Silva Filipe et al B
Scotland/CVR3479/2020	EPI_ISL_456872	2020-05-11	West of Scotland Specialist Virology Centre, NHSGGC / MRC-University of Glasgow Centre for Virus Research	COVID-19 Genomics UK (COG-UK) Consortium	Ana da Silva Filipe et al B
Greece/127_HPI/2020	EPI_ISL_430469	2020-02-29	Hellenic Pasteur Institute, Public Health Laboratories	Hellenic Pasteur Institute, Public Health Laboratories, Unit of Bioinformatics and Applied Genomics	Vasiliki Pogka et al
CzechRepublic/ChVir1630/2020	EPI_ISL_416742	2020-02-29	NRL for Influenza, Centrum Epidemiology and Microbiology of National Institute of Public Health, Czech Republic	Charite Universitaetsmedizin Berlin, Institute of Virology	Victor M Corman et al B
Brazil/SPBR-05/2020	EPI_ISL_414016	2020-02-29	Hospital SÃ£o Joaquim Beneficencia Portuguesa	Instituto Adolfo Lutz, Interdiciplinary Procedures Center, Strategic Laboratory	Claudio Tavares Sacchi et al B
Brazil/SPBR-06/2020	EPI_ISL_414015	2020-02-29	Hospital SÃ£o Joaquim Beneficencia Portuguesa	Instituto Adolfo Lutz, Interdiciplinary Procedures Center, Strategic Laboratory	Claudio Tavares Sacchi et al B
CzechRepublic/951/2020	EPI_ISL_414477	2020-03-01	The National Institute of Public Health Center for Epidemiology and Microbiology	State Veterinary Institute Prague	Alexander Nagy et al
USA/AK-PHL013/2020	EPI_ISL_431015	2020-03-19	Alaska State Virology Laboratory	Alaska State Virology Laboratory	Jack Chen et al
USA/AK-PHL077/2020	EPI_ISL_424347	2020-03-29	Alaska State Virology Laboratory	Alaska State Virology Laboratory	Chen et al B
Ireland/Limerick-19935/2020	EPI_ISL_414587	2020-03-03	UCD National Virus Reference Laboratory	UCD National Virus Reference Laboratory	Michael Carr et al
Denmark/SSI-09/2020	EPI_ISL_416141	2020-03-03	Department of Virus and Microbiological Special diagnostics, Statens Serum Institut, Copenhagen, Denmark.	Statens Serum Institute	Morten Rasmussen et al
Ireland/Limerick-19933/2020	EPI_ISL_414585	2020-03-03	UCD National Virus Reference Laboratory	UCD National Virus Reference Laboratory	Michael Carr et al
Poland/PL_P40/2020	EPI_ISL_455453	2020-03-05	1. ViroGenetics - BSL3 Laboratory of Virology, MaÅ‚opolska Centre of Biotechnology, Jagiellonian University; 2. II Department of Internal Medicine, Faculty of Medicine, Jagiellonian University Medical College; 3. Narodowy Instytut Zdrowia Publicznego â€“ PaÅ„stwowy ZakÅ‚ad Higieny (NIZP-PZH)	1. ViroGenetics - BSL3 Laboratory of Virology, MaÅ‚opolska Centre of Biotechnology, Jagiellonian University; 2. II Department of Internal Medicine, Faculty of Medicine, Jagiellonian University Medical College; 3. Narodowy Instytut Zdrowia Publicznego â€“ PaÅ„stwowy ZakÅ‚ad Higieny (NIZP-PZH).	Katarzyna Pancer et al
Italy/PV-5314-B/2020	EPI_ISL_451306	2020-02-21	Molecular Virology Unit, Fondazione IRCCS Policlinico San Matteo , Pavia	Laboratory of Virology, INMI Lazzaro Spallanzani IRCCS	Antonio Piralla et al
Italy/FVG-ICGEB_S8/2020	EPI_ISL_417421	2020-03-01	Laboratory of Molecular Virology International Center for Genetic Engineering and Biotechnology (ICGEB)	ARGO Open Lab Platform for Genome sequencing	Licastro D et al
Italy/CR-13221-1Mar/2020	EPI_ISL_460085	2020-03-01	Molecular Virology Unit, Fondazione IRCCS Policlinico San Matteo , Pavia	Laboratory of Virology, INMI Lazzaro Spallanzani IRCCS	Cesare E.M. Gruber et al B
Sweden/20-50213/2020	EPI_ISL_455872	2020-03-06	Karolinska Universitetslaboratoriet	The Public Health Agency of Sweden	Anna-Malin Linde et al
Sweden/20-50240/2020	EPI_ISL_455881	2020-03-07	Karolinska Universitetslaboratoriet	The Public Health Agency of Sweden	Anna-Malin Linde et al
Taiwan/144/2020	EPI_ISL_421641	2020-03-19	Centers for Disease Control, R.O.C. (Taiwan)	Centers for Disease Control, R.O.C. (Taiwan)	Ji-Rong Yang et al A
Taiwan/TSGH-24/2020	EPI_ISL_436099	2020-04-02	TSGH-CP molecular lab	TSGH-CP molecular lab	Cherng-Lih Perng et al
Taiwan/NTU21/2020	EPI_ISL_422422	2020-03-19	Department of Laboratory Medicine, National Taiwan University Hospital	Microbial Genomics Core Lab, National Taiwan University Centers of Genomic and Precision Medicine	Shiou-Hwei Yeh et al A
England/20098017604/2020	EPI_ISL_464195	2020-02-26	Respiratory Virus Unit, Microbiology Services Colindale, Public Health England	Respiratory Virus Unit, Microbiology Services Colindale, Public Health England	PHE Covid Sequencing Team et al
Sweden/20-08104/2020	EPI_ISL_454475	2020-03-06	Karolinska Universitetslaboratoriet	The Public Health Agency of Sweden	Anna-Malin Linde et al
Italy/2629/2020	EPI_ISL_457700	2020-03-06	Department of Infectious Diseases, Istituto Superiore di SanitÃ , Roma , Italy	Army Medical and Veterinary Research Center	Paola Stefanelli et al B
Finland/13M29/2020	EPI_ISL_418388	2020-03-13	Department of Virology and Immunology, University of Helsinki and Helsinki University Hospital, Huslab Finland	Department of Virology, Faculty of Medicine, University of Helsinki, Helsinki, Finland	Teemu Smura et al A
USA/MI-MDHHS-SC20511/2020	EPI_ISL_460559	2020-05-06	Michigan Department of Health and Human Services, Bureau of Laboratories	Michigan Department of Health and Human Services, Bureau of Laboratories	Blankenship HM et al
USA/MI-MDHHS-SC20548/2020	EPI_ISL_460596	2020-04-29	Michigan Department of Health and Human Services, Bureau of Laboratories	Michigan Department of Health and Human Services, Bureau of Laboratories	Blankenship HM et al
Poland/PL_P16/2020	EPI_ISL_451977	2020-04-03	1. ViroGenetics - BSL3 Laboratory of Virology, MaÅ‚opolska Centre of Biotechnology, Jagiellonian University; 2. II Department of Internal Medicine, Faculty of Medicine, Jagiellonian University Medical College; 3. DIAGNOSTYKA Ltd.	1. ViroGenetics - BSL3 Laboratory of Virology, MaÅ‚opolska Centre of Biotechnology, Jagiellonian University; 2. II Department of Internal Medicine, Faculty of Medicine, Jagiellonian University Medical College.	Marek Sanak et al
USA/WI-UW-103/2020	EPI_ISL_425160	2020-04-03	University of Wisconsin-Madison AIDS Vaccine Research Laboratories	University of Wisconsin-Madison AIDS Vaccine Research Laboratories	Gage Moreno et al
Chile/Santiago_19/2020	EPI_ISL_445262	2020-03-11	CLINICA TABANCURA	Instituto de Salud Publica de Chile	AndrÃ©s E Castillo et al
Uruguay/UY-NYUMC876/2020	EPI_ISL_457972	2020-04-21	Laboratorio de BiologÃ­a Molecular AsociaciÃ³n EspaÃ±ola Primera en Salud	Departments of Pathology and Medicine, New York University School of Medicine	Maria Victoria Elizondo et al
Uruguay/UY-NYUMC871/2020	EPI_ISL_457967	2020-04-09	Laboratorio de BiologÃ­a Molecular AsociaciÃ³n EspaÃ±ola Primera en Salud	Departments of Pathology and Medicine, New York University School of Medicine	Maria Victoria Elizondo et al
Uruguay/UY-NYUMC875/2020	EPI_ISL_457971	2020-04-19	Laboratorio de BiologÃ­a Molecular AsociaciÃ³n EspaÃ±ola Primera en Salud	Departments of Pathology and Medicine, New York University School of Medicine	Maria Victoria Elizondo et al
Uruguay/UY-NYUMC872/2020	EPI_ISL_457968	2020-04-11	Laboratorio de BiologÃ­a Molecular AsociaciÃ³n EspaÃ±ola Primera en Salud	Departments of Pathology and Medicine, New York University School of Medicine	Maria Victoria Elizondo et al
Luxembourg/LNS0516520/2020	EPI_ISL_428952	2020-04-01	Laboratoire National de Sante, Microbiology, Virology	Laboratoire National de Sante, Microbiology, Epidemiology and Microbial Genomics	Anke Wienecke-Baldacchino et al
USA/WI-UW-359/2020	EPI_ISL_450713	2020-04-18	University of Wisconsin-Madison AIDS Vaccine Research Laboratories	University of Wisconsin-Madison AIDS Vaccine Research Laboratories	Gage Moreno et al
Japan/SMU-0311S2/2020	EPI_ISL_416524	2020-03-11	Saitama Medical University Hospital	Saitama Medical University	Kazuo Imai et al
NewZealand/20VR1928/2020	EPI_ISL_456312	2020-04-03	Southern Community Labs Dunedin	Institute of Environmental Science and Research (ESR)	Matt Storey et al A
SaudiArabia/KAUST-Madinah41/2020	EPI_ISL_437472	2020-03-29	Pathogen Genomics Lab King Abdullah University of Science and Technology(KAUST)	Pathogen Genomics Lab King Abdullah University of Science and Technology(KAUST)	Sharif Hala et al
Luxembourg/LNS8772889/2020	EPI_ISL_429755	2020-03-29	Laboratoire National de Sante, Microbiology, Virology	Laboratoire National de Sante, Microbiology, Epidemiology and Microbial Genomics	Anke Wienecke-Baldacchino et al
USA/UT-02222/2020	EPI_ISL_436922	2020-04-15	Utah Public Health Laboratory	Utah Public Health Laboratory	Erin Young et al
USA/UT-02235/2020	EPI_ISL_436932	2020-04-15	Utah Public Health Laboratory	Utah Public Health Laboratory	Erin Young et al
India/S16/2020	EPI_ISL_455646	2020-04-03	ICMR-National Institute of Cholera and Enteric Diseases	National Institute of Biomedical Genomics	Arindam Maitra et al A
India/S59/2020	EPI_ISL_455677	2020-05-04	ICMR-National Institute of Cholera and Enteric Diseases	National Institute of Biomedical Genomics	Arindam Maitra et al A
India/ILSCV20600/2020	EPI_ISL_463081	2020-05-15	Institute of Life Sciences, Bhubaneswar	Immunogenomics lab, Institute of Life Sciences, Bhubaneswar	Sunil Raghav et al
India/S33/2020	EPI_ISL_455662	2020-05-02	ICMR-National Institute of Cholera and Enteric Diseases	National Institute of Biomedical Genomics	Arindam Maitra et al A
Netherlands/NA_121/2020	EPI_ISL_422668	2020-03-17	Dutch COVID-19 response team	Erasmus Medical Center	Bas Oude Munnink et al
Netherlands/NA_642/2020	EPI_ISL_461077	2020-03-31	Dutch COVID-19 response team	Erasmus Medical Center	Bas Oude Munnink et al
Netherlands/NA_444/2020	EPI_ISL_455246	2020-04-11	Dutch COVID-19 response team	Erasmus Medical Center	Bas Oude Munnink et al
Netherlands/NoordBrabant_122/2020	EPI_ISL_461157	2020-03-25	Dutch COVID-19 response team	Erasmus Medical Center	Bas Oude Munnink et al
Netherlands/NA_343/2020	EPI_ISL_455148	2020-04-04	Dutch COVID-19 response team	Erasmus Medical Center	Bas Oude Munnink et al
Taiwan/125/2020	EPI_ISL_420082	2020-03-19	Centers for Disease Control, R.O.C. (Taiwan)	Centers for Disease Control, R.O.C. (Taiwan)	Ji-Rong Yang et al A
SouthAfrica/Tygerberg_05/2020	EPI_ISL_464116	2020-03-17	Division of Medical Virology, Stellenbosch University and National Health Laboratory Service (NHLS)	Division of Medical Virology, Stellenbosch University and National Health Laboratory Service (NHLS)	Susan Engelbrecht et al
Austria/CeMM0249/2020	EPI_ISL_438079	2020-03-21	Center for Virology, Medical University of Vienna	Bergthaler laboratory, CeMM Research Center for Molecular Medicine of the Austrian Academy of Sciences	Alexandra Popa et al
Netherlands/Utrecht_10018/2020	EPI_ISL_454767	2020-03-23	Dutch COVID-19 response team	National Institute for Public Health and the Environment (RIVM)	Adam Meijer et al
SouthAfrica/R07601/2020	EPI_ISL_450300	2020-03-30	National Institute for Communicable Diseases of the National Health Laboratory Service	National Institute for Communicable Diseases of the National Health Laboratory Service	Allam M et al A
NewZealand/20VR2004/2020	EPI_ISL_456330	2020-04-01	Wellington SCL	Institute of Environmental Science and Research (ESR)	Matt Storey et al A
NewZealand/20VR2006/2020	EPI_ISL_456331	2020-04-01	Wellington SCL	Institute of Environmental Science and Research (ESR)	Matt Storey et al A
Austria/CeMM0222/2020	EPI_ISL_438056	2020-03-17	Center for Virology, Medical University of Vienna	Bergthaler laboratory, CeMM Research Center for Molecular Medicine of the Austrian Academy of Sciences	Alexandra Popa et al
Netherlands/NoordBrabant_96/2020	EPI_ISL_422890	2020-03-18	Dutch COVID-19 response team	Erasmus Medical Center	Bas Oude Munnink et al
Netherlands/NA_573/2020	EPI_ISL_460737	2020-03-27	Dutch COVID-19 response team	Erasmus Medical Center	Bas Oude Munnink et al
Colombia/GUV-92087/2020	EPI_ISL_447760	2020-03-31	Instituto Nacional de Salud, BogotÃ¡, Colombia	Grupo de Investigaciones MicrobiolÃ³gicas-UR (GIMUR), Departamento de BiologÃ­a, Facultad de Ciencias Naturales, Universidad del Rosario, BogotÃ¡, Colombia Instituto Nacional de Salud, BogotÃ¡, Colombia Icahn School of Medicine at Mount Sinai, New York, USA	Juan David RamÃ­rez et al
Netherlands/NA_459/2020	EPI_ISL_455261	2020-04-02	Dutch COVID-19 response team	Erasmus Medical Center	Bas Oude Munnink et al
Netherlands/NA_590/2020	EPI_ISL_460754	2020-03-27	Dutch COVID-19 response team	Erasmus Medical Center	Bas Oude Munnink et al
Netherlands/NA_324/2020	EPI_ISL_455129	2020-04-02	Dutch COVID-19 response team	Erasmus Medical Center	Bas Oude Munnink et al
NewZealand/20VR1804/2020	EPI_ISL_456259	2020-03-29	Waikato Hospital	Institute of Environmental Science and Research (ESR)	Matt Storey et al A
SouthAfrica/Tygerberg_10/2020	EPI_ISL_464121	2020-04-08	Division of Medical Virology, Stellenbosch University and National Health Laboratory Service (NHLS)	Division of Medical Virology, Stellenbosch University and National Health Laboratory Service (NHLS)	Susan Engelbrecht et al
SouthAfrica/Tygerberg_27/2020	EPI_ISL_464138	2020-04-09	Division of Medical Virology, Stellenbosch University and National Health Laboratory Service (NHLS)	Division of Medical Virology, Stellenbosch University and National Health Laboratory Service (NHLS)	Susan Engelbrecht et al
SouthAfrica/Tygerberg_01/2020	EPI_ISL_464112	2020-03-17	Division of Medical Virology, Stellenbosch University and National Health Laboratory Service (NHLS)	Division of Medical Virology, Stellenbosch University and National Health Laboratory Service (NHLS)	Susan Engelbrecht et al
SouthAfrica/Tygerberg_14/2020	EPI_ISL_464125	2020-04-08	Division of Medical Virology, Stellenbosch University and National Health Laboratory Service (NHLS)	Division of Medical Virology, Stellenbosch University and National Health Laboratory Service (NHLS)	Susan Engelbrecht et al
SouthAfrica/Tygerberg_15/2020	EPI_ISL_464126	2020-04-08	Division of Medical Virology, Stellenbosch University and National Health Laboratory Service (NHLS)	Division of Medical Virology, Stellenbosch University and National Health Laboratory Service (NHLS)	Susan Engelbrecht et al
SouthAfrica/Tygerberg_17/2020	EPI_ISL_464128	2020-04-08	Division of Medical Virology, Stellenbosch University and National Health Laboratory Service (NHLS)	Division of Medical Virology, Stellenbosch University and National Health Laboratory Service (NHLS)	Susan Engelbrecht et al
SouthAfrica/Tygerberg_16/2020	EPI_ISL_464127	2020-04-08	Division of Medical Virology, Stellenbosch University and National Health Laboratory Service (NHLS)	Division of Medical Virology, Stellenbosch University and National Health Laboratory Service (NHLS)	Susan Engelbrecht et al
SouthAfrica/Tygerberg_08/2020	EPI_ISL_464119	2020-04-08	Division of Medical Virology, Stellenbosch University and National Health Laboratory Service (NHLS)	Division of Medical Virology, Stellenbosch University and National Health Laboratory Service (NHLS)	Susan Engelbrecht et al
SouthAfrica/Tygerberg_37/2020	EPI_ISL_464148	2020-04-08	Division of Medical Virology, Stellenbosch University and National Health Laboratory Service (NHLS)	Division of Medical Virology, Stellenbosch University and National Health Laboratory Service (NHLS)	Susan Engelbrecht et al
SouthAfrica/Tygerberg_09/2020	EPI_ISL_464120	2020-04-08	Division of Medical Virology, Stellenbosch University and National Health Laboratory Service (NHLS)	Division of Medical Virology, Stellenbosch University and National Health Laboratory Service (NHLS)	Susan Engelbrecht et al
SouthAfrica/Tygerberg_25/2020	EPI_ISL_464136	2020-04-09	Division of Medical Virology, Stellenbosch University and National Health Laboratory Service (NHLS)	Division of Medical Virology, Stellenbosch University and National Health Laboratory Service (NHLS)	Susan Engelbrecht et al
SouthAfrica/Tygerberg_38/2020	EPI_ISL_464149	2020-04-08	Division of Medical Virology, Stellenbosch University and National Health Laboratory Service (NHLS)	Division of Medical Virology, Stellenbosch University and National Health Laboratory Service (NHLS)	Susan Engelbrecht et al
SouthAfrica/Tygerberg_13/2020	EPI_ISL_464124	2020-04-08	Division of Medical Virology, Stellenbosch University and National Health Laboratory Service (NHLS)	Division of Medical Virology, Stellenbosch University and National Health Laboratory Service (NHLS)	Susan Engelbrecht et al
SouthAfrica/Tygerberg_12/2020	EPI_ISL_464123	2020-04-08	Division of Medical Virology, Stellenbosch University and National Health Laboratory Service (NHLS)	Division of Medical Virology, Stellenbosch University and National Health Laboratory Service (NHLS)	Susan Engelbrecht et al
SouthAfrica/Tygerberg_19/2020	EPI_ISL_464130	2020-04-08	Division of Medical Virology, Stellenbosch University and National Health Laboratory Service (NHLS)	Division of Medical Virology, Stellenbosch University and National Health Laboratory Service (NHLS)	Susan Engelbrecht et al
SouthAfrica/Tygerberg_22/2020	EPI_ISL_464133	2020-04-09	Division of Medical Virology, Stellenbosch University and National Health Laboratory Service (NHLS)	Division of Medical Virology, Stellenbosch University and National Health Laboratory Service (NHLS)	Susan Engelbrecht et al
SouthAfrica/Tygerberg_11/2020	EPI_ISL_464122	2020-04-07	Division of Medical Virology, Stellenbosch University and National Health Laboratory Service (NHLS)	Division of Medical Virology, Stellenbosch University and National Health Laboratory Service (NHLS)	Susan Engelbrecht et al
SouthAfrica/Tygerberg_50/2020	EPI_ISL_464158	2020-04-08	Division of Medical Virology, Stellenbosch University and National Health Laboratory Service (NHLS)	Division of Medical Virology, Stellenbosch University and National Health Laboratory Service (NHLS)	Susan Engelbrecht et al
SouthAfrica/Tygerberg_18/2020	EPI_ISL_464129	2020-04-08	Division of Medical Virology, Stellenbosch University and National Health Laboratory Service (NHLS)	Division of Medical Virology, Stellenbosch University and National Health Laboratory Service (NHLS)	Susan Engelbrecht et al
SouthAfrica/Tygerberg_21/2020	EPI_ISL_464132	2020-04-09	Division of Medical Virology, Stellenbosch University and National Health Laboratory Service (NHLS)	Division of Medical Virology, Stellenbosch University and National Health Laboratory Service (NHLS)	Susan Engelbrecht et al
SouthAfrica/Tygerberg_07/2020	EPI_ISL_464118	2020-04-08	Division of Medical Virology, Stellenbosch University and National Health Laboratory Service (NHLS)	Division of Medical Virology, Stellenbosch University and National Health Laboratory Service (NHLS)	Susan Engelbrecht et al
SouthAfrica/Tygerberg_26/2020	EPI_ISL_464137	2020-04-09	Division of Medical Virology, Stellenbosch University and National Health Laboratory Service (NHLS)	Division of Medical Virology, Stellenbosch University and National Health Laboratory Service (NHLS)	Susan Engelbrecht et al
SouthAfrica/Tygerberg_20/2020	EPI_ISL_464131	2020-04-09	Division of Medical Virology, Stellenbosch University and National Health Laboratory Service (NHLS)	Division of Medical Virology, Stellenbosch University and National Health Laboratory Service (NHLS)	Susan Engelbrecht et al
SouthAfrica/Tygerberg_28/2020	EPI_ISL_464139	2020-04-09	Division of Medical Virology, Stellenbosch University and National Health Laboratory Service (NHLS)	Division of Medical Virology, Stellenbosch University and National Health Laboratory Service (NHLS)	Susan Engelbrecht et al
SouthAfrica/Tygerberg_24/2020	EPI_ISL_464135	2020-04-09	Division of Medical Virology, Stellenbosch University and National Health Laboratory Service (NHLS)	Division of Medical Virology, Stellenbosch University and National Health Laboratory Service (NHLS)	Susan Engelbrecht et al
Singapore/49/2020	EPI_ISL_428828	2020-03-08	National Public Health Laboratory, National Centre for Infectious Diseases	National Public Health Laboratory, National Centre for Infectious Diseases	Mak TM et al
Poland/PL_P31/2020	EPI_ISL_455444	2020-03-05	1. ViroGenetics - BSL3 Laboratory of Virology, MaÅ‚opolska Centre of Biotechnology, Jagiellonian University; 2. II Department of Internal Medicine, Faculty of Medicine, Jagiellonian University Medical College; 3. Narodowy Instytut Zdrowia Publicznego â€“ PaÅ„stwowy ZakÅ‚ad Higieny (NIZP-PZH)	1. ViroGenetics - BSL3 Laboratory of Virology, MaÅ‚opolska Centre of Biotechnology, Jagiellonian University; 2. II Department of Internal Medicine, Faculty of Medicine, Jagiellonian University Medical College; 3. Narodowy Instytut Zdrowia Publicznego â€“ PaÅ„stwowy ZakÅ‚ad Higieny (NIZP-PZH).	Katarzyna Pancer et al
Latvia/010/2020	EPI_ISL_437089	2020-03-23	Latvijas InfektoloÄ£ijas centrs	Latvian Biomedical Research and Study Centre	Ivars SilamiÄ·elis et al
NewZealand/20VR1929/2020	EPI_ISL_456313	2020-04-03	Southern Community Labs Dunedin	Institute of Environmental Science and Research (ESR)	Matt Storey et al A
Australia/VIC1283/2020	EPI_ISL_430710	2020-04-08	Victorian Infectious Diseases Reference Laboratory (VIDRL)	Microbiological Diagnostic Unit Public Health Laboratory and Victorian Infectious Diseases Reference Laboratory, The Peter Doherty Institute for Infection and Immunity	Caly L. et al B
NewZealand/20VR1986/2020	EPI_ISL_456323	2020-04-07	North Shore Hospital	Institute of Environmental Science and Research (ESR)	Matt Storey et al A
NewZealand/20VR1890/2020	EPI_ISL_456295	2020-04-01	Southern Community Labs Dunedin	Institute of Environmental Science and Research (ESR)	Matt Storey et al A
Sweden/20-08116/2020	EPI_ISL_454487	2020-03-09	Karolinska Universitetslaboratoriet	The Public Health Agency of Sweden	Anna-Malin Linde et al
Switzerland/100075/2020	EPI_ISL_451668	2020-03-12	Viollier AG	Department of Biosystems Science and Engineering, ETH ZÃ¼rich	Christian Beisel et al
Denmark/ALAB-SSI511/2020	EPI_ISL_429579	2020-03-26	Department of Virus and Microbiological Special Diagnostics, Statens Serum Institut, Copenhagen, Denmark, Artillerivej 5, 2300 Copenahgen S	Albertsen lab, Department of Chemistry and Bioscience, Aalborg University, Denmark	Rasmus Kirkegaard et al
Netherlands/NA_202/2020	EPI_ISL_422737	2020-03-25	Dutch COVID-19 response team	Erasmus Medical Center	Bas Oude Munnink et al
England/CAMB-1B18AB/2020	EPI_ISL_458542	2020-05-07	Department of Pathology, University of Cambridge	Wellcome Sanger Institute for the COVID-19 Genomics UK Consortium	Luke W Meredith et al C
India/S32/2020	EPI_ISL_455661	2020-05-01	ICMR-National Institute of Cholera and Enteric Diseases	National Institute of Biomedical Genomics	Arindam Maitra et al A
Portugal/PT0451/2020	EPI_ISL_454175	2020-04-03		Instituto Nacional de Saude (INSA)	Borges et al et al
India/S22/2020	EPI_ISL_455652	2020-04-21	ICMR-National Institute of Cholera and Enteric Diseases	National Institute of Biomedical Genomics	Arindam Maitra et al A
Scotland/GCVR-16FE5F/2020	EPI_ISL_459585	2020-03-23	NHSGGC West of Scotland Specialist Virology Centre / MRC-University of Glasgow Centre for Virus Research	Wellcome Sanger Institute for the COVID-19 Genomics UK Consortium	Ana da Silva Filipe et al A
Scotland/CVR3473/2020	EPI_ISL_456867	2020-05-12	West of Scotland Specialist Virology Centre, NHSGGC / MRC-University of Glasgow Centre for Virus Research	COVID-19 Genomics UK (COG-UK) Consortium	Ana da Silva Filipe et al B
Luxembourg/LNS3877212/2020	EPI_ISL_459897	2020-04-17	Laboratoire National de Sante, Microbiology, Virology	Laboratoire National de Sante, Microbiology, Epidemiology and Microbial Genomics	Anke Wienecke-Baldacchino et al
Belgium/CJE-0325178/2020	EPI_ISL_420435	2020-03-25	KU Leuven, Clinical and Epidemiological Virology	KU Leuven, Clinical and Epidemiological Virology	Joan Marti-Carreras et al
Luxembourg/LNS3702558/2020	EPI_ISL_428945	2020-04-03	Laboratoire National de Sante, Microbiology, Virology	Laboratoire National de Sante, Microbiology, Epidemiology and Microbial Genomics	Anke Wienecke-Baldacchino et al
Croatia/OY-S1new/2020	EPI_ISL_454574	2020-04-09	nstitute for Public Health	Laboratory for advanced genomics	Filip RokiÄ‡ et al
Denmark/ALAB-SSI-843/2020	EPI_ISL_444935	2020-03-28	Department of Virus and Microbiological Special Diagnostics, Statens Serum Institut, Copenhagen, Denmark, Artillerivej 5, 2300 Copenahgen S	Albertsen lab, Department of Chemistry and Bioscience, Aalborg University, Denmark	Rasmus Kirkegaard et al
Denmark/ALAB-SSI-779/2020	EPI_ISL_444901	2020-03-19	Department of Virus and Microbiological Special Diagnostics, Statens Serum Institut, Copenhagen, Denmark, Artillerivej 5, 2300 Copenahgen S	Albertsen lab, Department of Chemistry and Bioscience, Aalborg University, Denmark	Rasmus Kirkegaard et al
Denmark/ALAB-HH-213/2020	EPI_ISL_452068	2020-04-27	Department of Clinical Microbiology, Copenhagen University Hospital, Hvidovre, Kettegaard Alle 30, 2650 Hvidovre.	Albertsen lab, Department of Chemistry and Bioscience, Aalborg University, Denmark	Rasmus Kirkegaard et al
Denmark/ALAB-HH-218/2020	EPI_ISL_452069	2020-04-27	Department of Clinical Microbiology, Copenhagen University Hospital, Hvidovre, Kettegaard Alle 30, 2650 Hvidovre.	Albertsen lab, Department of Chemistry and Bioscience, Aalborg University, Denmark	Rasmus Kirkegaard et al
Denmark/ALAB-HH-249/2020	EPI_ISL_452087	2020-04-26	Department of Clinical Microbiology, Copenhagen University Hospital, Hvidovre, Kettegaard Alle 30, 2650 Hvidovre.	Albertsen lab, Department of Chemistry and Bioscience, Aalborg University, Denmark	Rasmus Kirkegaard et al
SaudiArabia/KAUST-Madinah264/2020	EPI_ISL_437747	2020-04-20	Pathogen Genomics Lab King Abdullah University of Science and Technology(KAUST)	Pathogen Genomics Lab King Abdullah University of Science and Technology(KAUST)	Sharif Hala et al
Australia/NSW507/2020	EPI_ISL_455047	2020-04-06	Pathology West - NSW Health Pathology	NSW Health Pathology - Institute of Clinical Pathology and Medical Research; Westmead Hospital; University of Sydney	CIDM-PH et al. et al
Australia/VIC898/2020	EPI_ISL_427148	2020-04-08	Microbiological Diagnostic Unit Public Health Laboratory	Microbiological Diagnostic Unit Public Health Laboratory	Seemann T. et al
Australia/VIC1328/2020	EPI_ISL_430695	2020-04-12	Victorian Infectious Diseases Reference Laboratory (VIDRL)	Microbiological Diagnostic Unit Public Health Laboratory and Victorian Infectious Diseases Reference Laboratory, The Peter Doherty Institute for Infection and Immunity	Caly L. et al B
NewZealand/20VR1984/2020	EPI_ISL_456321	2020-03-25	Canterbury Health Laboratories	Institute of Environmental Science and Research (ESR)	Matt Storey et al A
Australia/VIC797/2020	EPI_ISL_427071	2020-04-01	Microbiological Diagnostic Unit Public Health Laboratory	Microbiological Diagnostic Unit Public Health Laboratory	Seemann T. et al
NewZealand/20VR1911/2020	EPI_ISL_456306	2020-04-02	Southern Community Labs Dunedin	Institute of Environmental Science and Research (ESR)	Matt Storey et al A
USA/IA_6394/2020	EPI_ISL_424865	2020-03-08	IA State Hygienic Laboratory	Pathogen Discovery, Respiratory Viruses Branch, Division of Viral Diseases, Centers for Disease Control and Prevention	Yan Li et al B
Sweden/20-07772/2020	EPI_ISL_445242	2020-04-22	Jokkmokks Halsocentral	The Public Health Agency of Sweden	Markus Beland et al
Sweden/20-51160/2020	EPI_ISL_452242	2020-05-04	Wernstedt Medical AB	The Public Health Agency of Sweden	Eva Sandberg et al
Austria/CeMM0086/2020	EPI_ISL_437950	2020-03-24	Universitaetsklinik fÃ¼r Innere Medizin II Innsbruck	Bergthaler laboratory, CeMM Research Center for Molecular Medicine of the Austrian Academy of Sciences	Alexandra Popa et al
Oman/205031572/2020	EPI_ISL_458126	2020-04-25	Oman National Influenza Centre	Department of Microbiology and Immunology-SQUH	Fahad Zadjali et al
Italy/TE26533/2020	EPI_ISL_436726	2020-04-27	SERVIZIO DI IGIENE E SANITÃ€ PUBBLICA ASL Teramo	Istituto Zooprofilattico Sperimentale dellâ€™Abruzzo e Molise â€œG. Caporaleâ€	Lorusso A et al
USA/FL-BPHL-0128/2020	EPI_ISL_450862	2020-04-10	Florida Bureau of Public Health Laboratories	Florida Bureau of Public Health Laboratories	Sarah Schmedes et al
USA/MN51-MDH51/2020	EPI_ISL_417496	2020-03-13	Minnesota Department of Health, Public Health Laboratory	Minnesota Department of Health, Public Health Laboratory	Matt Plumb et al
Switzerland/100084/2020	EPI_ISL_451676	2020-03-13	Viollier AG	Department of Biosystems Science and Engineering, ETH ZÃ¼rich	Christian Beisel et al
Morocco/6889/2020	EPI_ISL_459967	2020-03-15	Institut Pasteur du Maroc	Institut Pasteur du Maroc	Marion Barbet et al
Serbia/UE38-04/2020	EPI_ISL_462436	2020-04-28		Laboratory Diagnostic	Vidanovic et al
Switzerland/110474/2020	EPI_ISL_451889	2020-04-06	Viollier AG	Department of Biosystems Science and Engineering, ETH ZÃ¼rich	Christian Beisel et al
Scotland/EDB805/2020	EPI_ISL_457018	2020-04-03	Virology Department, Royal Infirmary of Edinburgh, NHS Lothian / School of Biological Sciences, University of Edinburgh / Institute of Genetics and Molecular Medicine, University of Edinburgh	COVID-19 Genomics UK (COG-UK) Consortium	McHugh M et al
NewZealand/20VR2022/2020	EPI_ISL_456337	2020-04-01	Wellington SCL	Institute of Environmental Science and Research (ESR)	Matt Storey et al A
Portugal/PT0574/2020	EPI_ISL_454297	2020-03-29		Instituto Nacional de Saude (INSA)	Borges et al et al
Germany/BAV-MVP0043/2020	EPI_ISL_437242	2020-04-09	Max von Pettenkofer Institute, Virology, National Reference Center for Retroviruses, LMU MÃ¼nchen	Laboratory for Functional Genome Analysis, Dept. Genomics, Gene Center of the LMU Munich	Max Muenchhoff et al
India/S25/2020	EPI_ISL_455655	2020-04-30	ICMR-National Institute of Cholera and Enteric Diseases	National Institute of Biomedical Genomics	Arindam Maitra et al A
Uganda/UG020/2020	EPI_ISL_451202	2020-05-01	Uganda Virus Research Institute	MRC/UVRI & LSHTM Uganda Research Unit	Dan Lule Bugembe et al
India/GBRC57/2020	EPI_ISL_447032	2020-05-03	B.J. Medical College and Civil hospital	Gujarat Biotechnology Research Centre	Tejas Shah et al
Belgium/ULG-10124/2020	EPI_ISL_427371	2020-04-07	Department of Clinical Microbiology	GIGA Medical Genomics	Keith Durkin et al A
USA/MI-MDHHS-SC20526/2020	EPI_ISL_460574	2020-05-15	Michigan Department of Health and Human Services, Bureau of Laboratories	Michigan Department of Health and Human Services, Bureau of Laboratories	Blankenship HM et al
Australia/NSW306/2020	EPI_ISL_451570	2020-04-01	Pathology West - NSW Health Pathology	NSW Health Pathology - Institute of Clinical Pathology and Medical Research; Westmead Hospital; University of Sydney	CIDM-PH et al. et al
Austria/CeMM0288/2020	EPI_ISL_438113	2020-03-26	Center for Virology, Medical University of Vienna	Bergthaler laboratory, CeMM Research Center for Molecular Medicine of the Austrian Academy of Sciences	Alexandra Popa et al
Australia/NSW517/2020	EPI_ISL_455057	2020-05-01	Pathology West - NSW Health Pathology	NSW Health Pathology - Institute of Clinical Pathology and Medical Research; Westmead Hospital; University of Sydney	CIDM-PH et al. et al
Australia/NSW490/2020	EPI_ISL_455030	2020-04-23	Pathology West - NSW Health Pathology	NSW Health Pathology - Institute of Clinical Pathology and Medical Research; Westmead Hospital; University of Sydney	CIDM-PH et al. et al
Israel/130710644/2020	EPI_ISL_447458	2020-04-19	Clinical Microbiology Laboratory, Sheba Medical Center	Stern Lab	Stern Lab et al
Uganda/UG015/2020	EPI_ISL_451197	2020-04-27	Uganda Virus Research Institute	MRC/UVRI & LSHTM Uganda Research Unit	Dan Lule Bugembe et al
Thailand/Bangkok-0087/2020	EPI_ISL_447027	2020-04-06	Ramathibodi Hospital	COVID-19 Network Investigations (CONI) Alliance	Elizabeth Batty et al B
Australia/NSW500/2020	EPI_ISL_455040	2020-04-14	Pathology West - NSW Health Pathology	NSW Health Pathology - Institute of Clinical Pathology and Medical Research; Westmead Hospital; University of Sydney	CIDM-PH et al. et al
Germany/BAV-MVP0015/2020	EPI_ISL_437216	2020-04-09	Max von Pettenkofer Institute, Virology, National Reference Center for Retroviruses, LMU MÃ¼nchen	Laboratory for Functional Genome Analysis, Dept. Genomics, Gene Center of the LMU Munich	Max Muenchhoff et al
England/CAMB-830BA/2020	EPI_ISL_443654	2020-04-14	Department of Pathology, University of Cambridge	Wellcome Sanger Institute for the COVID-19 Genomics UK Consortium	Luke W Meredith et al A
India/S62/2020	EPI_ISL_455679	2020-05-04	ICMR-National Institute of Cholera and Enteric Diseases	National Institute of Biomedical Genomics	Arindam Maitra et al A
India/GBRC2/2020	EPI_ISL_435049	2020-04-13	B.J. Medical College and Civil hospital	Gujarat Biotechnology Research Centre	Pinal Trivedi et al
Belgium/ULG-10189/2020	EPI_ISL_455977	2020-05-11	Department of Clinical Microbiology	GIGA Medical Genomics	Keith Durkin et al B
Uganda/UG016/2020	EPI_ISL_451198	2020-04-27	Uganda Virus Research Institute	MRC/UVRI & LSHTM Uganda Research Unit	Dan Lule Bugembe et al
Uganda/UG019/2020	EPI_ISL_451201	2020-04-30	Uganda Virus Research Institute	MRC/UVRI & LSHTM Uganda Research Unit	Dan Lule Bugembe et al
Poland/Pom10/2020	EPI_ISL_451651	2020-04-27	Hematology Laboratory, Section of Molecular Diagnostics, University Clinical Centre, Medical University of Gdansk	Laboratory of Recombinant Vaccines	Lukasz Rabalski et al
India/S20/2020	EPI_ISL_455650	2020-04-20	ICMR-National Institute of Cholera and Enteric Diseases	National Institute of Biomedical Genomics	Arindam Maitra et al A
Belgium/HI-0507421/2020	EPI_ISL_462275	2020-05-07	KU Leuven, Rega Institute, Clinical and Epidemiological Virology	KU Leuven, Rega Institute, Clinical and Epidemiological Virology	Tony Wawina-Bokalanga et al
Belgium/ULG-10177/2020	EPI_ISL_455965	2020-05-09	Department of Clinical Microbiology	GIGA Medical Genomics	Keith Durkin et al B
Italy/TE26539/2020	EPI_ISL_436727	2020-04-27	SERVIZIO DI IGIENE E SANITÃ€ PUBBLICA ASL Teramo	Istituto Zooprofilattico Sperimentale dellâ€™Abruzzo e Molise â€œG. Caporaleâ€	Lorusso A et al
India/GBRC70/2020	EPI_ISL_447047	2020-04-29	GMERS Medical College and Hospital, Gandhinagar	Gujarat Biotechnology Research Centre	Disha Patel et al
Serbia/KV27-04/2020	EPI_ISL_462437	2020-04-23		Laboratory Diagnostic	Vidanovic et al
India/NCDC-4444/2020	EPI_ISL_436453	2020-04-16	National Centre for Disease control (NCDC)	NCDC/CSIR-IGIB	Pramod Kumar# et al
India/GBRC29/2020	EPI_ISL_444460	2020-04-30	B.J. Medical College and Civil hospital	Gujarat Biotechnology Research Centre	Tejas Shah et al
India/GBRC88a/2020	EPI_ISL_447549	2020-05-03	GMERS Medical College and Hospital, Gandhinagar	Gujarat Biotechnology Research Centre	Amit Kanani et al
Romania/284508/2020	EPI_ISL_455471	2020-05-14	Laboratory for Respiratory Viruses, Cantacuzino National Military-Medical Institute for Research and Development	Cantacuzino Institute	M.Lazar et al
Romania/285388/2020	EPI_ISL_455476	2020-05-17	Laboratory for Respiratory Viruses, Cantacuzino National Military-Medical Institute for Research and Development	Cantacuzino Institute	M.Lazar et al
Oman/205029065/2020	EPI_ISL_457982	2020-04-13	Oman-NIC	Department of Microbiology and Immunology-SQUH	Fahad Zadjali et al
Italy/TE5687/2020	EPI_ISL_436723	2020-03-20	Ospedale Civile Giuseppe Mazzini	Istituto Zooprofilattico Sperimentale dellâ€™Abruzzo e Molise â€œG. Caporaleâ€	Lorusso A et al
Wales/PHWC-2663F/2020	EPI_ISL_422037	2020-03-27	Wales Specialist Virology Centre	Public Health Wales Microbiology Cardiff	Catherine Moore et al
CzechRepublic/IAB_21/2020	EPI_ISL_426895	2020-03-27	Motol University Hospital	Institute of Applied Biotechnologies a.s.	Petr BroÅ¾ et al
India/GBRC92/2020	EPI_ISL_447554	2020-04-26	GMERS Medical College and Hospital, Gandhinagar	Gujarat Biotechnology Research Centre	Zuber Saiyed et al
India/CCMB_NIV3/2020	EPI_ISL_450323	2020-03-27	NIV Pune	CSIR-Centre for Cellular and Molecular Biology	Dr V A Potdar et al
USA/WI-UW-151/2020	EPI_ISL_427458	2020-04-08	University of Wisconsin-Madison AIDS Vaccine Research Laboratories	University of Wisconsin-Madison AIDS Vaccine Research Laboratories	Gage Moreno et al
Australia/VIC962/2020	EPI_ISL_430656	2020-03-27	Microbiological Diagnostic Unit Public Health Laboratory	Microbiological Diagnostic Unit Public Health Laboratory	Seemann T. et al
Germany/BAV-MVP0027/2020	EPI_ISL_437226	2020-04-10	Max von Pettenkofer Institute, Virology, National Reference Center for Retroviruses, LMU MÃ¼nchen	Laboratory for Functional Genome Analysis, Dept. Genomics, Gene Center of the LMU Munich	Max Muenchhoff et al
Israel/130711116/2020	EPI_ISL_447453	2020-04-21	Clinical Microbiology Laboratory, Sheba Medical Center	Stern Lab	Stern Lab et al
Morocco/OUA677-19/2020	EPI_ISL_451400	2020-04-23	Laboratoire de Recherche et d'Analyse MÃ©dicale de la Gendarmerie Royale	Laboratoire de Recherche et d'Analyse MÃ©dicale de la Gendarmerie Royale	SanaÃ¢ LEMRISS et al
Bangladesh/Akbiomed_01/2020	EPI_ISL_445244	2020-04-25	Akbiomed lab	Tejgaon College bmb lab	Md.Abdul kaium et al
France/IDF3235/2020	EPI_ISL_420064	2020-03-23	Service de Biologie MÃ©dicale - BP 125	National Reference Center for Viruses of Respiratory Infections, Institut Pasteur, Paris	MÃ©lanie Albert et al A
Switzerland/101192/2020	EPI_ISL_451854	2020-03-31	Viollier AG	Department of Biosystems Science and Engineering, ETH ZÃ¼rich	Christian Beisel et al
France/B5310/2020	EPI_ISL_443265	2020-04-03	CHU - HÃ´pital Cavale Blanche - Labo. de Virologie	National Reference Center for Viruses of Respiratory Infections, Institut Pasteur, Paris	MÃ©lanie Albert et al C
Belgium/ULG-10094/2020	EPI_ISL_424650	2020-04-04	Department of Clinical Microbiology	GIGA Medical Genomics	Keith Durkin et al A
Iceland/133/2020	EPI_ISL_417788	2020-03-12	The National University Hospital of Iceland	deCODE genetics	Daniel F Gudbjartsson et al
France/B5685/2020	EPI_ISL_443291	2020-04-02	CHRU Pontchaillou - Laboratoire de Virologie	National Reference Center for Viruses of Respiratory Infections, Institut Pasteur, Paris	MÃ©lanie Albert et al C
Switzerland/100136/2020	EPI_ISL_451720	2020-03-16	Viollier AG	Department of Biosystems Science and Engineering, ETH ZÃ¼rich	Christian Beisel et al
Switzerland/110429/2020	EPI_ISL_451858	2020-04-07	Viollier AG	Department of Biosystems Science and Engineering, ETH ZÃ¼rich	Christian Beisel et al
Portugal/PT0175/2020	EPI_ISL_453891	2020-03-28		Instituto Nacional de Saude (INSA)	Borges et al et al
DRC/402/2020	EPI_ISL_420853	2020-03-26	Viral Respiratory Lab, National Institute for Biomedical Research (INRB)	Pathogen Sequencing Lab, National Institute for Biomedical Research (INRB)	Placide Mbala-Kingebeni et al
Russia/Sverdlovsk-71903/2020	EPI_ISL_428890	2020-03-19	State Research Center of Virology and Biotechnology VECTOR, Department of Collection of Microorganisms	State Research Center of Virology and Biotechnology VECTOR, Department of Collection of Microorganisms	Oleg V. Pyankov et al
Switzerland/110491/2020	EPI_ISL_451902	2020-04-07	Viollier AG	Department of Biosystems Science and Engineering, ETH ZÃ¼rich	Christian Beisel et al
Belgium/Rega-0329235/2020	EPI_ISL_458205	2020-03-29	KU Leuven, Rega Institute, Clinical and Epidemiological Virology	KU Leuven, Rega Institute, Clinical and Epidemiological Virology	Tony Wawina-Bokalanga et al
Belgium/Rega-0330253/2020	EPI_ISL_458223	2020-03-30	KU Leuven, Rega Institute, Clinical and Epidemiological Virology	KU Leuven, Rega Institute, Clinical and Epidemiological Virology	Tony Wawina-Bokalanga et al
Morocco/6903/2020	EPI_ISL_459981	2020-04-19	Institut Pasteur du Maroc	Institut Pasteur du Maroc	Marion Barbet et al
Morocco/6896/2020	EPI_ISL_459974	2020-03-20	Institut Pasteur du Maroc	Institut Pasteur du Maroc	Marion Barbet et al
Morocco/6894/2020	EPI_ISL_459972	2020-03-20	Institut Pasteur du Maroc	Institut Pasteur du Maroc	Marion Barbet et al
Luxembourg/LNS0461939/2020	EPI_ISL_434499	2020-04-15	Laboratoire National de Sante, Microbiology, Virology	Laboratoire National de Sante, Microbiology, Epidemiology and Microbial Genomics	Anke Wienecke-Baldacchino et al
Belgium/ULG-9716/2020	EPI_ISL_418657	2020-03-22	Department of Clinical Microbiology	GIGA Medical Genomics	Keith Durkin et al A
Belgium/ULG-10081/2020	EPI_ISL_424640	2020-04-03	Department of Clinical Microbiology	GIGA Medical Genomics	Keith Durkin et al A
Canada/BC_7493713/2020	EPI_ISL_418844	2020-03-12	BCCDC Public Health Laboratory	BCCDC Public Health Laboratory	Harrigan et al A
Luxembourg/LNS2435702/2020	EPI_ISL_434511	2020-04-21	Laboratoire National de Sante, Microbiology, Virology	Laboratoire National de Sante, Microbiology, Epidemiology and Microbial Genomics	Anke Wienecke-Baldacchino et al
Luxembourg/LNS6733162/2020	EPI_ISL_459902	2020-05-19	Laboratoire National de Sante, Microbiology, Virology	Laboratoire National de Sante, Microbiology, Epidemiology and Microbial Genomics	Anke Wienecke-Baldacchino et al
Luxembourg/LNS3923316/2020	EPI_ISL_459898	2020-05-13	Laboratoire National de Sante, Microbiology, Virology	Laboratoire National de Sante, Microbiology, Epidemiology and Microbial Genomics	Anke Wienecke-Baldacchino et al
Luxembourg/LNS7342327/2020	EPI_ISL_459905	2020-05-12	Laboratoire National de Sante, Microbiology, Virology	Laboratoire National de Sante, Microbiology, Epidemiology and Microbial Genomics	Anke Wienecke-Baldacchino et al
France/CVL2000/2020	EPI_ISL_418222	2020-03-04	CHRU Bretonneau - Serv. Bacterio-Virol.	National Reference Center for Viruses of Respiratory Infections, Institut Pasteur, Paris	MÃ©lanie Albert et al A
England/PORT-2CF645/2020	EPI_ISL_461971	2020-05-09	Centre for Enzyme Innovation, University of Portsmouth / Translational Research Laboratory, Portsmouth Hospitals NHS Trust	COVID-19 Genomics UK (COG-UK) Consortium	Angela Beckett et al
Canada/NB_1/2020	EPI_ISL_429806	2020-03-09	Dr. Georges-L.-Dumont University Hospital Centre	National Microbiology Laboratory	Anna Majer et al
Canada/QC_AC7/2020	EPI_ISL_444510	2020-04-06	Laboratoire de microbiologie, Hopital de Verdun	Smith Laboratory, Centre de Recherche CHU Sainte-Justine	Martin Smith et al
Canada/QC-AK4/2020	EPI_ISL_450643	2020-04-11	Laboratoire de microbiologie, Hopital de Verdun	Smith Laboratory, Centre de Recherche CHU Sainte-Justine	Martin Smith et al
Canada/QC_AA3/2020	EPI_ISL_444495	2020-04-05	Laboratoire de microbiologie, Hopital de Verdun	Smith Laboratory, Centre de Recherche CHU Sainte-Justine	Martin Smith et al
Canada/QC_AS4/2020	EPI_ISL_463936	2020-04-02	Laboratoire de microbiologie, Hopital de Verdun	Smith Laboratory, Centre de Recherche CHU Sainte-Justine	Martin Smith et al
Canada/QC-AJ9/2020	EPI_ISL_450640	2020-04-08	Laboratoire de microbiologie, Hopital de Verdun	Smith Laboratory, Centre de Recherche CHU Sainte-Justine	Martin Smith et al
Canada/QC_AC6/2020	EPI_ISL_444509	2020-04-05	Laboratoire de microbiologie, Hopital de Verdun	Smith Laboratory, Centre de Recherche CHU Sainte-Justine	Martin Smith et al
Oman/RESP-20-2282/2020	EPI_ISL_457974	2020-03-14	Oman-NIC	Oman-NIC	Samira Al-Maruqi et al
Germany/BAV-MVP0042/2020	EPI_ISL_437241	2020-04-07	Max von Pettenkofer Institute, Virology, National Reference Center for Retroviruses, LMU MÃ¼nchen	Laboratory for Functional Genome Analysis, Dept. Genomics, Gene Center of the LMU Munich	Max Muenchhoff et al
Netherlands/ZuidHolland_106/2020	EPI_ISL_455295	2020-04-04	Dutch COVID-19 response team	Erasmus Medical Center	Bas Oude Munnink et al
Netherlands/NoordHolland_22/2020	EPI_ISL_461212	2020-05-05	Dutch COVID-19 response team	Erasmus Medical Center	Bas Oude Munnink et al
Netherlands/ZuidHolland_166/2020	EPI_ISL_461338	2020-04-16	Dutch COVID-19 response team	Erasmus Medical Center	Bas Oude Munnink et al
Netherlands/ZuidHolland_115/2020	EPI_ISL_455304	2020-04-08	Dutch COVID-19 response team	Erasmus Medical Center	Bas Oude Munnink et al
Netherlands/ZuidHolland_163/2020	EPI_ISL_461335	2020-05-14	Dutch COVID-19 response team	Erasmus Medical Center	Bas Oude Munnink et al
Netherlands/ZuidHolland_162/2020	EPI_ISL_461334	2020-05-14	Dutch COVID-19 response team	Erasmus Medical Center	Bas Oude Munnink et al
Netherlands/ZuidHolland_164/2020	EPI_ISL_461336	2020-05-14	Dutch COVID-19 response team	Erasmus Medical Center	Bas Oude Munnink et al
Morocco/6892/2020	EPI_ISL_459970	2020-03-17	Institut Pasteur du Maroc	Institut Pasteur du Maroc	Marion Barbet et al
India/NIV-QC-799/2020	EPI_ISL_454569	2020-04-26	NIV Influenza	NIV Influenza	Potdar V et al A
India/CCMB_L1062/2020	EPI_ISL_458051	2020-05-12	CSIR-Centre for Cellular and Molecular Biology	CSIR-Centre for Cellular and Molecular Biology	Payel Mukherjee et al B
Australia/VIC1741/2020	EPI_ISL_456637	2020-05-23	Victorian Infectious Diseases Reference Laboratory (VIDRL)	Microbiological Diagnostic Unit Public Health Laboratory and Victorian Infectious Diseases Reference Laboratory, Doherty Institute	Caly L. et al B
India/NIV-QC-801/2020	EPI_ISL_454570	2020-04-26	NIV Influenza	NIV Influenza	Potdar V et al A
DRC/2121/2020	EPI_ISL_435164	2020-04-12	Viral Respiratory Lab, National Institute for Biomedical Research (INRB)	Pathogen Sequencing Lab, National Institute for Biomedical Research (INRB)	Placide Mbala-Kingebeni et al
DRC/3504/2020	EPI_ISL_447604	2020-04-23	Viral Respiratory Lab, National Institute for Biomedical Research (INRB)	Pathogen Sequencing Lab, National Institute for Biomedical Research (INRB)	Placide Mbala-Kingebeni et al
Bangladesh/DNAS_CPH_466/2020	EPI_ISL_445216	2020-04-28	DNA Solution Ltd.	DNA Solution Ltd.	Md. Imran Khan et al
SouthAfrica/R07719/2020	EPI_ISL_450301	2020-04-01	National Institute for Communicable Diseases of the National Health Laboratory Service	National Institute for Communicable Diseases of the National Health Laboratory Service	Allam M et al A
SouthAfrica/R07552/2020	EPI_ISL_450299	2020-03-31	National Institute for Communicable Diseases of the National Health Laboratory Service	National Institute for Communicable Diseases of the National Health Laboratory Service	Allam M et al A
Luxembourg/LNS2299410/2020	EPI_ISL_421745	2020-03-17	Laboratoire National de Sante, Microbiology, Virology	Laboratoire National de Sante, Microbiology, Epidemiology and Microbial Genomics	Anke Wienecke-Baldacchino et al
Switzerland/110468/2020	EPI_ISL_451886	2020-04-06	Viollier AG	Department of Biosystems Science and Engineering, ETH ZÃ¼rich	Christian Beisel et al
Brazil/CV49/2020	EPI_ISL_429702	2020-03-22	Central Public Health Laboratory/OctÃ¡vio MagalhÃ£es Institute (IOM) from the Ezequiel Dias Foundation (FUNED)	Instituto OctÃ¡vio MagalhÃ£es / FundaÃ§Ã£o Ezequiel Dias (IOM/Funed)	Talita Adelino et al A
France/IDF5666/2020	EPI_ISL_443288	2020-04-03	Laboratoire de Microbiologie - BÃ¢t A - CH RenÃ© Dubois	National Reference Center for Viruses of Respiratory Infections, Institut Pasteur, Paris	MÃ©lanie Albert et al C
France/B5688/2020	EPI_ISL_443293	2020-04-03	CHRU Pontchaillou - Laboratoire de Virologie	National Reference Center for Viruses of Respiratory Infections, Institut Pasteur, Paris	MÃ©lanie Albert et al C
France/BFC5012/2020	EPI_ISL_443262	2020-04-02	CHU de Dijon - Laboratoire de Virologie	National Reference Center for Viruses of Respiratory Infections, Institut Pasteur, Paris	MÃ©lanie Albert et al C
Switzerland/GE6679/2020	EPI_ISL_415707	2020-03-08	HÃ´pitaux universitaires de GenÃ¨ve Laboratoire de Virologie	HÃ´pitaux universitaires de GenÃ¨ve Laboratoire de Virologie	Laubscher F. et al
France/GE2720/2020	EPI_ISL_420039	2020-03-12	L'Air du Temps	National Reference Center for Viruses of Respiratory Infections, Institut Pasteur, Paris	MÃ©lanie Albert et al A
France/GE2722/2020	EPI_ISL_420040	2020-03-12	L'Air du Temps	National Reference Center for Viruses of Respiratory Infections, Institut Pasteur, Paris	MÃ©lanie Albert et al A
Latvia/01/2020	EPI_ISL_421653	2020-03-25	E. Gulbja Laboratorija	Latvian Biomedical Research and Study Centre	Ivars SilamiÄ·elis et al
Latvia/08/2020	EPI_ISL_426288	2020-03-30	E. Gulbja Laboratorija	Latvian Biomedical Research and Study Centre	Ivars SilamiÄ·elis et al
DRC/3829/2020	EPI_ISL_447246	2020-04-24	Viral Respiratory Lab, National Institute for Biomedical Research (INRB)	Pathogen Sequencing Lab, National Institute for Biomedical Research (INRB)	Placide Mbala-Kingebeni et al
Portugal/PT0283a/2020	EPI_ISL_453997	2020-04-16		Instituto Nacional de Saude (INSA)	Borges et al et al
Switzerland/100809/2020	EPI_ISL_451759	2020-03-26	Viollier AG	Department of Biosystems Science and Engineering, ETH ZÃ¼rich	Christian Beisel et al
USA/WI-UW-354/2020	EPI_ISL_450708	2020-04-01	University of Wisconsin-Madison AIDS Vaccine Research Laboratories	University of Wisconsin-Madison AIDS Vaccine Research Laboratories	Gage Moreno et al
Switzerland/100796/2020	EPI_ISL_451746	2020-03-25	Viollier AG	Department of Biosystems Science and Engineering, ETH ZÃ¼rich	Christian Beisel et al
Switzerland/GE4135/2020	EPI_ISL_415705	2020-03-06	HÃ´pitaux universitaires de GenÃ¨ve Laboratoire de Virologie	HÃ´pitaux universitaires de GenÃ¨ve Laboratoire de Virologie	Laubscher F. et al
France/HF3677/2020	EPI_ISL_428359	2020-03-23	CH CompiÃ¨gne Laboratoire de Biologie	National Reference Center for Viruses of Respiratory Infections, Institut Pasteur, Paris	MÃ©lanie Albert et al C
France/ARA11943/2020	EPI_ISL_419170	2020-03-21	Institut des Agents Infectieux (IAI), Hospices Civils de Lyon	CNR Virus des Infections Respiratoires - France SUD	Antonin Bal et al
France/Lyon_06487/2020	EPI_ISL_416754	2020-03-06	Institut des Agents Infectieux (IAI) Hospices Civils de Lyon	CNR Virus des Infections Respiratoires - France SUD	Bal et al B
Switzerland/110500/2020	EPI_ISL_451908	2020-04-07	Viollier AG	Department of Biosystems Science and Engineering, ETH ZÃ¼rich	Christian Beisel et al
France/ARA12576/2020	EPI_ISL_420611	2020-03-23	Institut des Agents Infectieux (IAI), Hospices Civils de Lyon	CNR Virus des Infections Respiratoires - France SUD	Antonin Bal et al
Switzerland/42176229/2020	EPI_ISL_418282	2020-03-04	University Hospital Basel, Clinical Virology	University Hospital Basel, Clinical Bacteriology	Hirsch et al
France/IDF2420/2020	EPI_ISL_418230	2020-03-13	Clinique AVERAY LA BROUSTE, Med. Polyvalente	National Reference Center for Viruses of Respiratory Infections, Institut Pasteur, Paris	MÃ©lanie Albert et al A
France/IDF2279/2020	EPI_ISL_416500	2020-03-11	LABM GH nord Essonne	National Reference Center for Viruses of Respiratory Infections, Institut Pasteur, Paris	MÃ©lnie Albert et al B
Switzerland/101165/2020	EPI_ISL_451829	2020-03-31	Viollier AG	Department of Biosystems Science and Engineering, ETH ZÃ¼rich	Christian Beisel et al
Switzerland/101149/2020	EPI_ISL_451816	2020-03-31	Viollier AG	Department of Biosystems Science and Engineering, ETH ZÃ¼rich	Christian Beisel et al
Serbia/KV22-05/2020	EPI_ISL_462435	2020-05-10		Laboratory Diagnostic	Vidanovic et al
Switzerland/101142/2020	EPI_ISL_451809	2020-03-31	Viollier AG	Department of Biosystems Science and Engineering, ETH ZÃ¼rich	Christian Beisel et al
France/IDF2684/2020	EPI_ISL_418240	2020-03-16	LABM GH nord Essonne	National Reference Center for Viruses of Respiratory Infections, Institut Pasteur, Paris	MÃ©lanie Albert et al A
Chile/Santiago_32/2020	EPI_ISL_445311	2020-03-17	MEGASALUD S.A.	Instituto de Salud Publica de Chile	AndrÃ©s E Castillo et al
Chile/Punta_Arenas_4/2020	EPI_ISL_445282	2020-03-19	CLINICA MAGALLANES S.A.	Instituto de Salud Publica de Chile	AndrÃ©s E Castillo et al
DRC/253/2020	EPI_ISL_420838	2020-03-22	Viral Respiratory Lab, National Institute for Biomedical Research (INRB)	Pathogen Sequencing Lab, National Institute for Biomedical Research (INRB)	Placide Mbala-Kingebeni et al
France/OCC-16/2020	EPI_ISL_434631	2020-04-08	CHU Purpan - Laboratoire de Virologie - Institut FÃ©dÃ©ratif de Biologie	Laboratoire de virologie - Ã‰cole Nationale VÃ©tÃ©rinaire de Toulouse	Guillaume Croville et al
France/IDF3276/2020	EPI_ISL_421508	2020-03-23	Le ChÃ¢teau de Seine-Port	National Reference Center for Viruses of Respiratory Infections, Institut Pasteur, Paris	MÃ©lanie Albert et al C
Hungary/MBL-003/2020	EPI_ISL_435421	2020-03-25	Virological Research Group, SzentÃ¡gothai Research Centre	Bioinformatics Research Group, SzentÃ¡gothai Research Centre	PÃ©ter UrbÃ¡n et al
France/Lyon_06056/2020	EPI_ISL_417334	2020-03-04	Institut des Agents Infectieux (IAI), Hospices Civils de Lyon	CNR Virus des Infections Respiratoires - France SUD	Antonin Bal et al
DRC/3791/2020	EPI_ISL_447242	2020-04-24	Viral Respiratory Lab, National Institute for Biomedical Research (INRB)	Pathogen Sequencing Lab, National Institute for Biomedical Research (INRB)	Placide Mbala-Kingebeni et al
DRC/2855/2020	EPI_ISL_437350	2020-04-16	Viral Respiratory Lab, National Institute for Biomedical Research (INRB)	Pathogen Sequencing Lab, National Institute for Biomedical Research (INRB)	Placide Mbala-Kingebeni et al
Netherlands/Friesland_44/2020	EPI_ISL_460859	2020-05-04	Dutch COVID-19 response team	Erasmus Medical Center	Bas Oude Munnink et al
Latvia/019/2020	EPI_ISL_450519	2020-04-14	E. Gulbja Laboratorija	Latvian Biomedical Research and Study Centre	Ivars SilamiÄ·elis et al
Latvia/023/2020	EPI_ISL_450523	2020-04-28	CentrÄlÄ Laboratorija	Latvian Biomedical Research and Study Centre	Ivars SilamiÄ·elis et al
Switzerland/100820/2020	EPI_ISL_451769	2020-03-26	Viollier AG	Department of Biosystems Science and Engineering, ETH ZÃ¼rich	Christian Beisel et al
Belgium/MG-0402383/2020	EPI_ISL_462237	2020-04-02	KU Leuven, Rega Institute, Clinical and Epidemiological Virology	KU Leuven, Rega Institute, Clinical and Epidemiological Virology	Tony Wawina-Bokalanga et al
France/ARA10257/2020	EPI_ISL_418427	2020-03-17	Hopital PrivÃ© de l'Est Lyonnais	CNR Virus des Infections Respiratoires - France SUD	Antonin Bal et al
Luxembourg/LNS7991123/2020	EPI_ISL_421753	2020-03-17	Laboratoire National de Sante, Microbiology, Virology	Laboratoire National de Sante, Microbiology, Epidemiology and Microbial Genomics	Anke Wienecke-Baldacchino et al
Switzerland/110439/2020	EPI_ISL_451864	2020-04-07	Viollier AG	Department of Biosystems Science and Engineering, ETH ZÃ¼rich	Christian Beisel et al
Switzerland/110454/2020	EPI_ISL_451874	2020-04-07	Viollier AG	Department of Biosystems Science and Engineering, ETH ZÃ¼rich	Christian Beisel et al
Switzerland/100806/2020	EPI_ISL_451756	2020-03-25	Viollier AG	Department of Biosystems Science and Engineering, ETH ZÃ¼rich	Christian Beisel et al
Switzerland/100842/2020	EPI_ISL_451789	2020-03-25	Viollier AG	Department of Biosystems Science and Engineering, ETH ZÃ¼rich	Christian Beisel et al
Luxembourg/LNS1368952/2020	EPI_ISL_434493	2020-04-11	Laboratoire National de Sante, Microbiology, Virology	Laboratoire National de Sante, Microbiology, Epidemiology and Microbial Genomics	Anke Wienecke-Baldacchino et al
Belgium/ULG-10136/2020	EPI_ISL_427381	2020-04-08	Department of Clinical Microbiology	GIGA Medical Genomics	Keith Durkin et al A
Canada/Qc-L00240652/2020	EPI_ISL_450304	2020-03-27	HÃ´pital Charles-LeMoyne	Laboratoire de santÃ© publique du QuÃ©bec	Sandrine Moreira et al
Canada/QC_AB6/2020	EPI_ISL_444503	2020-04-06	Laboratoire de microbiologie, Hopital de Verdun	Smith Laboratory, Centre de Recherche CHU Sainte-Justine	Martin Smith et al
DRC/3806/2020	EPI_ISL_447244	2020-04-24	Viral Respiratory Lab, National Institute for Biomedical Research (INRB)	Pathogen Sequencing Lab, National Institute for Biomedical Research (INRB)	Placide Mbala-Kingebeni et al
Switzerland/110486/2020	EPI_ISL_451898	2020-04-07	Viollier AG	Department of Biosystems Science and Engineering, ETH ZÃ¼rich	Christian Beisel et al
Luxembourg/LNS7188652/2020	EPI_ISL_445071	2020-04-23	Laboratoire National de Sante, Microbiology, Virology	Laboratoire National de Sante, Microbiology, Epidemiology and Microbial Genomics	Anke Wienecke-Baldacchino et al
Guangdong/SYSU-IHV/2020	EPI_ISL_444969	2020-04-16	Guangzhou Eighth People's Hospital (Jiahe Sector)	Institute of Human Virology, Zhongshan School of Medicine, Sun Yat-sen University	Junsong Zhang et al
Switzerland/110437/2020	EPI_ISL_451863	2020-04-07	Viollier AG	Department of Biosystems Science and Engineering, ETH ZÃ¼rich	Christian Beisel et al
Switzerland/110465/2020	EPI_ISL_451883	2020-04-07	Viollier AG	Department of Biosystems Science and Engineering, ETH ZÃ¼rich	Christian Beisel et al
Belgium/DMT-0411408/2020	EPI_ISL_462262	2020-04-11	KU Leuven, Rega Institute, Clinical and Epidemiological Virology	KU Leuven, Rega Institute, Clinical and Epidemiological Virology	Tony Wawina-Bokalanga et al
Egypt/NRC-01/2020	EPI_ISL_430820	2020-03-18	Center of Scientific Excellence for Influenza Viruses, National Research Centre (NRC), Egypt.	Center of Scientific Excellence for Influenza Viruses, National Research Centre (NRC), Egypt.	Mohamed Ahmed Ali et al
Lebanon/S8_767/2020	EPI_ISL_450514	2020-03-13	Rafik Hariri University Hospital	Rafik Hariri University Hospital	Rita Feghali et al
Lebanon/S7_763/2020	EPI_ISL_454420	2020-02-21	Rafik Hariri University Hospital	Rafik Hariri University Hospital	Rita Feghali et al
Lebanon/S10_768/2020	EPI_ISL_450516	2020-03-15	Rafik Hariri University Hospital	Rafik Hariri University Hospital	Rita Feghali et al
USA/FL_1177/2020	EPI_ISL_424857	2020-03-06	FL Bur. of Public Health Laboratories-Jacksonville	Pathogen Discovery, Respiratory Viruses Branch, Division of Viral Diseases, Centers for Disease Control and Prevention	Yan Li et al B
Australia/NT10/2020	EPI_ISL_426898	2020-03-26	Royal Darwin Hospital Pathology	Microbiological Diagnostic Unit Public Health Laboratory and Victorian Infectious Diseases Reference Laboratory, Doherty Institute	Meumann et al
USA/WI-UW-269/2020	EPI_ISL_434615	2020-04-06	University of Wisconsin-Madison AIDS Vaccine Research Laboratories	University of Wisconsin-Madison AIDS Vaccine Research Laboratories	Gage Moreno et al
Chile/Santiago_81/2020	EPI_ISL_445379	2020-04-06	IMALAB- HOSPITAL FACH	Instituto de Salud Publica de Chile	AndrÃ©s E Castillo et al
Chile/EstacionCentral-26347/2020	EPI_ISL_459856	2020-03-18	Center for Genome Regulation (CRG)	Center for Mathematical Modeling and Center for Genome Regulation. Santiago, Chile	Gaete A et al
Chile/Santiago_64/2020	EPI_ISL_445360	2020-03-18	HOSPITAL DEL PROFESOR	Instituto de Salud Publica de Chile	AndrÃ©s E Castillo et al
Netherlands/Gelderland_13/2020	EPI_ISL_455122	2020-03-12	Dutch COVID-19 response team	Erasmus Medical Center	Bas Oude Munnink et al
Netherlands/Overijssel_26/2020	EPI_ISL_460815	2020-03-16	Dutch COVID-19 response team	Erasmus Medical Center	Bas Oude Munnink et al
Netherlands/Gelderland_46/2020	EPI_ISL_460946	2020-04-22	Dutch COVID-19 response team	Erasmus Medical Center	Bas Oude Munnink et al
Austria/Graz-MUG16/2020	EPI_ISL_437302	2020-04-17	Diagnostic- and Research Institute of Pathology, Medical University of Graz	Diagnostic- and Research Institute of Pathology, Medical University of Graz	Karl Kashofer et al
Belgium/UGent-36/2020	EPI_ISL_434354	2020-03-27	Lab voor klinische biologie	Onderzoeksgroep Virologie	Laurens Lambrechts et al
Netherlands/ZuidHolland_128/2020	EPI_ISL_461301	2020-04-30	Dutch COVID-19 response team	Erasmus Medical Center	Bas Oude Munnink et al
Netherlands/ZuidHolland_206/2020	EPI_ISL_461378	2020-05-06	Dutch COVID-19 response team	Erasmus Medical Center	Bas Oude Munnink et al
Netherlands/Gelderland_44/2020	EPI_ISL_460944	2020-05-01	Dutch COVID-19 response team	Erasmus Medical Center	Bas Oude Munnink et al
Netherlands/Gelderland_45/2020	EPI_ISL_460945	2020-05-04	Dutch COVID-19 response team	Erasmus Medical Center	Bas Oude Munnink et al
Netherlands/NoordHolland_27/2020	EPI_ISL_461217	2020-05-06	Dutch COVID-19 response team	Erasmus Medical Center	Bas Oude Munnink et al
Netherlands/NA_687/2020	EPI_ISL_461122	2020-04-07	Dutch COVID-19 response team	Erasmus Medical Center	Bas Oude Munnink et al
Netherlands/Utrecht_10029/2020	EPI_ISL_454778	2020-04-03	Dutch COVID-19 response team	National Institute for Public Health and the Environment (RIVM)	Adam Meijer et al
Slovenia/MB0419/2020	EPI_ISL_449799	2020-04-19	National Laboratory for Health, Environment and Food	National Laboratory for Health, Environment and Food	Mahnic A. et al
Netherlands/Gelderland_100/2020	EPI_ISL_460861	2020-05-21	Dutch COVID-19 response team	Erasmus Medical Center	Bas Oude Munnink et al
Netherlands/Gelderland_112/2020	EPI_ISL_460873	2020-05-22	Dutch COVID-19 response team	Erasmus Medical Center	Bas Oude Munnink et al
Netherlands/Gelderland_125/2020	EPI_ISL_460886	2020-05-22	Dutch COVID-19 response team	Erasmus Medical Center	Bas Oude Munnink et al
Netherlands/Gelderland_117/2020	EPI_ISL_460878	2020-05-22	Dutch COVID-19 response team	Erasmus Medical Center	Bas Oude Munnink et al
Netherlands/Gelderland_75/2020	EPI_ISL_460974	2020-05-18	Dutch COVID-19 response team	Erasmus Medical Center	Bas Oude Munnink et al
Netherlands/Gelderland_118/2020	EPI_ISL_460879	2020-05-22	Dutch COVID-19 response team	Erasmus Medical Center	Bas Oude Munnink et al
Netherlands/Gelderland_134/2020	EPI_ISL_460894	2020-05-22	Dutch COVID-19 response team	Erasmus Medical Center	Bas Oude Munnink et al
Lebanon/S2_759/2020	EPI_ISL_450509	2020-03-15	Rafik Hariri University Hospital	Rafik Hariri University Hospital	Rita Feghali et al
Russia/StPetersburg-3524/2020	EPI_ISL_415710	2020-03-15	WHO National Influenza Centre Russian Federation	WHO National Influenza Centre Russian Federation	Andrey Komissarov et al
Canada/ON_PHL1898/2020	EPI_ISL_418377	2020-03-13	Public Health Ontario Laboratories	Public Health Ontario Laboratories	Alireza Eshaghi et al
India/GBRC160b/2020	EPI_ISL_461492	2020-05-27	B.J. Medical College and Civil hospital	Gujarat Biotechnology Research Centre	Neelam Nathani et al
France/ARA1284/2020	EPI_ISL_420616	2020-03-23	Institut des Agents Infectieux (IAI), Hospices Civils de Lyon	CNR Virus des Infections Respiratoires - France SUD	Antonin Bal et al
France/ARA11949/2020	EPI_ISL_419171	2020-03-21	Institut des Agents Infectieux (IAI), Hospices Civils de Lyon	CNR Virus des Infections Respiratoires - France SUD	Antonin Bal et al
SaudiArabia/KAUST-Makkah173/2020	EPI_ISL_437699	2020-04-09	Pathogen Genomics Lab King Abdullah University of Science and Technology(KAUST)	Pathogen Genomics Lab King Abdullah University of Science and Technology(KAUST)	Sharif Hala et al
Israel/13075735/2020	EPI_ISL_447448	2020-03-30	Clinical Microbiology Laboratory, Sheba Medical Center	Stern Lab	Stern Lab et al
Israel/51145482/2020	EPI_ISL_447316	2020-04-05	Clinical Virology Laboratory, Soroka Medical Center and the Faculty of Health Sciences, Ben-Gurion University of the Negev	Stern Lab	Stern Lab et al
Israel/51146355/2020	EPI_ISL_447315	2020-04-04	Clinical Virology Laboratory, Soroka Medical Center and the Faculty of Health Sciences, Ben-Gurion University of the Negev	Stern Lab	Stern Lab et al
France/B1623/2020	EPI_ISL_418219	2020-02-26	CHU - HÃ´pital Cavale Blanche - Labo. de Virologie	National Reference Center for Viruses of Respiratory Infections, Institut Pasteur, Paris	MÃ©lanie Albert et al A
France/ARA12558/2020	EPI_ISL_420610	2020-03-23	Institut des Agents Infectieux (IAI), Hospices Civils de Lyon	CNR Virus des Infections Respiratoires - France SUD	Antonin Bal et al
Norway/2381/2020	EPI_ISL_449788	2020-04-11	Furst Medical Laboratory	Norwegian Institute of Public Health, Department of Virology	Kathrine Stene-Johansen et al
France/HF3534/2020	EPI_ISL_428353	2020-03-24	CH CompiÃ¨gne Laboratoire de Biologie	National Reference Center for Viruses of Respiratory Infections, Institut Pasteur, Paris	MÃ©lanie Albert et al C
Taiwan/170/2020	EPI_ISL_420084	2020-03-21	Centers for Disease Control, R.O.C. (Taiwan)	Centers for Disease Control, R.O.C. (Taiwan)	Ji-Rong Yang et al A
Morocco/6898/2020	EPI_ISL_459976	2020-03-16	Institut Pasteur du Maroc	Institut Pasteur du Maroc	Marion Barbet et al
Senegal/382/2020	EPI_ISL_420073	2020-03-19	Institut Pasteur Dakar	Institut Pasteur de Dakar	Ndongo Dia et al
Finland/13M33/2020	EPI_ISL_418390	2020-03-13	Department of Virology and Immunology, University of Helsinki and Helsinki University Hospital, Huslab Finland	Department of Virology, Faculty of Medicine, University of Helsinki, Helsinki, Finland	Teemu Smura et al A
Vietnam/IBT-14Mar/2020	EPI_ISL_448222	2020-03-15	Pasteur Insitute Ho Chi Minh City	National Key Laboratory of Gene Technology, Institute of Biotechnology, Vietnam Academy of Science and Technology	Le Tung Lam et al
France/IDF3384/2020	EPI_ISL_428347	2020-03-23	Service de Biologie MÃ©dicale - BP 125	National Reference Center for Viruses of Respiratory Infections, Institut Pasteur, Paris	MÃ©lanie Albert et al C
Portugal/PT0487/2020	EPI_ISL_454211	2020-04-01		Instituto Nacional de Saude (INSA)	Borges et al et al
France/HF1993/2020	EPI_ISL_414637	2020-03-04	Centre Hospitalier CompiÃ¨gne Laboratoire de Biologie	National Reference Center for Viruses of Respiratory Infections, Institut Pasteur, Paris	MÃ©lnie Albert et al B
USA/FL-BPHL-046/2020	EPI_ISL_436550	2020-04-17	Florida Bureau of Public Health Laboratories	Florida Bureau of Public Health Laboratories	Sarah Schmedes et al
USA/FL-BPHL-0104/2020	EPI_ISL_445046	2020-04-28	Florida Bureau of Public Health Laboratories	Florida Bureau of Public Health Laboratories	Sarah Schmedes et al
USA/FL-BPHL-0076/2020	EPI_ISL_445019	2020-04-29	Florida Bureau of Public Health Laboratories	Florida Bureau of Public Health Laboratories	Sarah Schmedes et al
USA/IN-CDC-2006/2020	EPI_ISL_452136	2020-03-09	IN State Department of Health Laboratory Services	Pathogen Discovery, Respiratory Viruses Branch, Division of Viral Diseases, Centers for Disease Control and Prevention	Krista Queen et al A
USA/IN-CDC-2005/2020	EPI_ISL_452135	2020-03-09	IN State Department of Health Laboratory Services	Pathogen Discovery, Respiratory Viruses Branch, Division of Viral Diseases, Centers for Disease Control and Prevention	Krista Queen et al A
USA/MN-MDH-115/2020	EPI_ISL_437360	2020-03-21	Minnesota Department of Health, Public Health Laboratory	Minnesota Department of Health, Public Health Laboratory	Matt Plumb et al
USA/MA-MGH-00583/2020	EPI_ISL_460276	2020-03-28	Massachusetts General Hospital	Infectious Disease Program, Broad Institute of Harvard and MIT	Lemieux et al
Slovakia/SK-BMC2/2020	EPI_ISL_417878	2020-03-07	Institute of Virology, Biomedical Research Center of the Slovak Academy of Sciences, Bratislava; Public Health Authority of the Slovak Republic, Bratislava	Institute of Virology, Biomedical Research Center of the Slovak Academy of Sciences, Bratislava; Comenius University Science Park, Bratislava	Monika SlÃ¡vikova et al
USA/DC-HP00152/2020	EPI_ISL_457781	2020-03-27	Johns Hopkins Hospital Department of Pathology	Johns Hopkins Hospital Department of Pathology	Peter M. Thielen et al
USA/NC_0024/2020	EPI_ISL_424872	2020-03-08	NC State Laboratory of Public Health	Pathogen Discovery, Respiratory Viruses Branch, Division of Viral Diseases, Centers for Disease Control and Prevention	Yan Li et al B
Poland/PL_P7/2020	EPI_ISL_428930	2020-03-29	ViroGenetics - BSL3 Laboratory of Virology; Human Genome Variation Research Group & Genomics Centre MCB; Bioinformatics Research Group; WojewÃ³dzka Stacja Sanitarno-Epidemiologiczna w Krakowie	ViroGenetics - BSL3 Laboratory of Virology; Human Genome Variation Research Group & Genomics Centre MCB; Bioinformatics Research Group	Wojciech Branicki et al
Belgium/VA-0327319/2020	EPI_ISL_462173	2020-03-27	KU Leuven, Rega Institute, Clinical and Epidemiological Virology	KU Leuven, Rega Institute, Clinical and Epidemiological Virology	Tony Wawina-Bokalanga et al
France/HF1684/2020	EPI_ISL_414626	2020-02-29		National Reference Center for Viruses of Respiratory Infections, Institut Pasteur, Paris	MÃ©lnie Albert et al B
USA/VA-DCLS-0020/2020	EPI_ISL_419712	2020-03-10	Virginia DCLS	Virginia DCLS	Virginia DCLS et al
Sweden/20-50231/2020	EPI_ISL_430863	2020-03-09	Klinisk mikrobiologi Orebro	The Public Health Agency of Sweden	Martin Sundqvist et al
USA/VA-DCLS-0356/2020	EPI_ISL_463123	2020-05-12	Virginia DCLS	Virginia DCLS	Virginia DCLS et al
USA/VA-DCLS-0355/2020	EPI_ISL_463122	2020-05-12	Virginia DCLS	Virginia DCLS	Virginia DCLS et al
USA/VA-DCLS-0088/2020	EPI_ISL_429985	2020-04-02	Virginia DCLS	Virginia DCLS	Virginia DCLS et al
USA/VA-DCLS-0087/2020	EPI_ISL_429984	2020-04-02	Virginia DCLS	Virginia DCLS	Virginia DCLS et al
France/CIBU200132/2020	EPI_ISL_437690	2020-02-29	Laboratory for Urgent Response to Biological Threats	Institut Pasteur CIBU /ERI	V. Caro et al
DRC/KN-13/2020	EPI_ISL_414647	2020-03-09	Viral Respiratory Lab, National Institute for Biomedical Research (INRB)	Pathogen Sequencing Lab, National Institute for Biomedical Research (INRB)	Placide Mbala-Kingebeni et al
USA/NC_0031/2020	EPI_ISL_424873	2020-03-07	NC State Laboratory of Public Health	Pathogen Discovery, Respiratory Viruses Branch, Division of Viral Diseases, Centers for Disease Control and Prevention	Yan Li et al B
Taiwan/TSGH-18/2020	EPI_ISL_436103	2020-03-24	TSGH-CP molecular lab	TSGH-CP molecular lab	Cherng-Lih Perng et al
Australia/SAP089/2020	EPI_ISL_451124	2020-04-01	SA Pathology	SA Pathology	Lex Leong et al
Russia/Khabarovsk-71403/2020	EPI_ISL_428880	2020-03-19	State Research Center of Virology and Biotechnology VECTOR, Department of Collection of Microorganisms	State Research Center of Virology and Biotechnology VECTOR, Department of Collection of Microorganisms	Sergey A. Bodnev et al
Israel/2046815/2020	EPI_ISL_447400	2020-04-04	Clinical Microbiology Laboratory, The Baruch Padeh Medical Center, Poriya	Stern Lab	Stern Lab et al
Switzerland/GE5007/2020	EPI_ISL_429206	2020-04-07	University Hospitals of Geneva Laboratory of Virology	University Hospitals of Geneva Laboratory of Virology	Laubscher F. et al
DRC/243/2020	EPI_ISL_420034	2020-03-22	Viral Respiratory Lab, National Institute for Biomedical Research (INRB)	Pathogen Sequencing Lab, National Institute for Biomedical Research (INRB)	Placide Mbala-Kingebeni et al
DRC/254/2020	EPI_ISL_420839	2020-03-22	Viral Respiratory Lab, National Institute for Biomedical Research (INRB)	Pathogen Sequencing Lab, National Institute for Biomedical Research (INRB)	Placide Mbala-Kingebeni et al
USA/MA-MGH-00533/2020	EPI_ISL_460413	2020-03-18	Massachusetts General Hospital	Infectious Disease Program, Broad Institute of Harvard and MIT	Lemieux et al
France/HF2597/2020	EPI_ISL_418238	2020-03-16	Centre Hospitalier CompiÃ¨gne Laboratoire de Biologie	National Reference Center for Viruses of Respiratory Infections, Institut Pasteur, Paris	MÃ©lanie Albert et al A
Israel/130710211/2020	EPI_ISL_447463	2020-04-16	Clinical Microbiology Laboratory, Sheba Medical Center	Stern Lab	Stern Lab et al
Israel/2113173/2020	EPI_ISL_447347	2020-04-15	Clinical Virology Unit, Hadassah Hebrew University Medical Center	Stern Lab	Stern Lab et al
Australia/SAP088/2020	EPI_ISL_451123	2020-04-01	SA Pathology	SA Pathology	Lex Leong et al
France/B5678/2020	EPI_ISL_443289	2020-03-27	CHRU Pontchaillou - Laboratoire de Virologie	National Reference Center for Viruses of Respiratory Infections, Institut Pasteur, Paris	MÃ©lanie Albert et al C
USA/MA-MGH-00661/2020	EPI_ISL_460135	2020-04-03	Massachusetts General Hospital	Infectious Disease Program, Broad Institute of Harvard and MIT	Lemieux et al
Israel/2089698/2020	EPI_ISL_447368	2020-04-01	Clinical Virology Unit, Hadassah Hebrew University Medical Center	Stern Lab	Stern Lab et al
Australia/VPRL009/2020	EPI_ISL_455601	2020-04-01	SA Pathology	VPRL	Beard et al
Nigeria/OS060-CV9/2020	EPI_ISL_455419	2020-03-29	Nigeria Centre for Disease Control (NCDC)	African Centre of Excellence for Genomics of Infectious Diseases (ACEGID), Redeemer's University, Ede, Osun State, Nigeria	Oluniyi P.E. et al A
Senegal/610/2020	EPI_ISL_420075	2020-03-20	Institut pasteur Dakar	Institut Pasteur de Dakar	Ndongo Dia et al
Senegal/328/2020	EPI_ISL_420071	2020-03-17	Institut Pasteur Dakar	Institut Pasteur de Dakar	Ndongo Dia et al
Slovakia/SK-BMC5/2020	EPI_ISL_417879	2020-03-06	Institute of Virology, Biomedical Research Center of the Slovak Academy of Sciences, Bratislava; Public Health Authority of the Slovak Republic, Bratislava	Institute of Virology, Biomedical Research Center of the Slovak Academy of Sciences, Bratislava; Comenius University Science Park, Bratislava	Monika SlÃ¡vikova et al
Luxembourg/LNS6546078/2020	EPI_ISL_445053	2020-04-30	Laboratoire National de Sante, Microbiology, Virology	Laboratoire National de Sante, Microbiology, Epidemiology and Microbial Genomics	Anke Wienecke-Baldacchino et al
Norway/2380/2020	EPI_ISL_449787	2020-04-12	Furst Medical Laboratory	Norwegian Institute of Public Health, Department of Virology	Kathrine Stene-Johansen et al
Senegal/611/2020	EPI_ISL_420076	2020-03-20	Institut Pasteur Dakar	Institut Pasteur de Dakar	Ndongo Dia et al
France/ARA12249/2020	EPI_ISL_419181	2020-03-22	Institut des Agents Infectieux (IAI), Hospices Civils de Lyon	CNR Virus des Infections Respiratoires - France SUD	Antonin Bal et al
Norway/2246/2020	EPI_ISL_447839	2020-03-24	Medical Microbiology Unit, Department for Laboratory Medicine, Drammen Hospital, Vestre Viken Health Trust,	Norwegian Institute of Public Health, Department of Virology	Kathrine Stene-Johansen et al
Australia/VIC1669/2020	EPI_ISL_456570	2020-05-10	Victorian Infectious Diseases Reference Laboratory (VIDRL)	Microbiological Diagnostic Unit Public Health Laboratory and Victorian Infectious Diseases Reference Laboratory, Doherty Institute	Caly L. et al B
Denmark/ALAB-SSI-799/2020	EPI_ISL_444912	2020-03-27	Department of Virus and Microbiological Special Diagnostics, Statens Serum Institut, Copenhagen, Denmark, Artillerivej 5, 2300 Copenahgen S	Albertsen lab, Department of Chemistry and Bioscience, Aalborg University, Denmark	Rasmus Kirkegaard et al
Luxembourg/LNS2335124/2020	EPI_ISL_445066	2020-04-24	Laboratoire National de Sante, Microbiology, Virology	Laboratoire National de Sante, Microbiology, Epidemiology and Microbial Genomics	Anke Wienecke-Baldacchino et al
France/IDF5662/2020	EPI_ISL_443287	2020-04-03	Laboratoire de Microbiologie - BÃ¢t A - CH RenÃ© Dubois	National Reference Center for Viruses of Respiratory Infections, Institut Pasteur, Paris	MÃ©lanie Albert et al C
Tunisia/COV0425/2020	EPI_ISL_463005	2020-03-27		Clinical virology	Fares et al
France/IDF5778/2020	EPI_ISL_443304	2020-04-01	RÃ©sidence Esterel	National Reference Center for Viruses of Respiratory Infections, Institut Pasteur, Paris	MÃ©lanie Albert et al C
Gambia/GC19-029/2020	EPI_ISL_428857	2020-04-20	MRCG at LSHTM Genomics lab	MRCG at LSHTM Genomics lab	Sesay et al et al
Turkey/HSGM-4698/2020	EPI_ISL_437332	2020-03-18	Ministry of Health Turkey	Ministry of Health Turkey	Fatma Bayrakdar et al A
Thailand/Bangkok-0067/2020	EPI_ISL_447009	2020-03-29	Ramathibodi Hospital	COVID-19 Network Investigations (CONI) Alliance	Elizabeth Batty et al B
Australia/VIC1511/2020	EPI_ISL_456476	2020-05-01	Victorian Infectious Diseases Reference Laboratory (VIDRL)	Microbiological Diagnostic Unit Public Health Laboratory and Victorian Infectious Diseases Reference Laboratory, Doherty Institute	Caly L. et al B
Oman/RESP-20-6417/2020	EPI_ISL_457996	2020-03-29	Oman-NIC	Oman-NIC	Samira Al-Maruqi et al
Portugal/PT0474/2020	EPI_ISL_454198	2020-04-24		Instituto Nacional de Saude (INSA)	Borges et al et al
Portugal/PT0476/2020	EPI_ISL_454200	2020-04-24		Instituto Nacional de Saude (INSA)	Borges et al et al
Australia/VIC1585/2020	EPI_ISL_456504	2020-05-06	Victorian Infectious Diseases Reference Laboratory (VIDRL)	Microbiological Diagnostic Unit Public Health Laboratory and Victorian Infectious Diseases Reference Laboratory, Doherty Institute	Caly L. et al B
Luxembourg/LNS7820945/2020	EPI_ISL_459906	2020-05-18	Laboratoire National de Sante, Microbiology, Virology	Laboratoire National de Sante, Microbiology, Epidemiology and Microbial Genomics	Anke Wienecke-Baldacchino et al
Luxembourg/LNS6862754/2020	EPI_ISL_459903	2020-05-19	Laboratoire National de Sante, Microbiology, Virology	Laboratoire National de Sante, Microbiology, Epidemiology and Microbial Genomics	Anke Wienecke-Baldacchino et al
Luxembourg/LNS1646752/2020	EPI_ISL_459894	2020-05-12	Laboratoire National de Sante, Microbiology, Virology	Laboratoire National de Sante, Microbiology, Epidemiology and Microbial Genomics	Anke Wienecke-Baldacchino et al
Luxembourg/LNS6469209/2020	EPI_ISL_459901	2020-05-19	Laboratoire National de Sante, Microbiology, Virology	Laboratoire National de Sante, Microbiology, Epidemiology and Microbial Genomics	Anke Wienecke-Baldacchino et al
Luxembourg/LNS3660996/2020	EPI_ISL_459896	2020-05-14	Laboratoire National de Sante, Microbiology, Virology	Laboratoire National de Sante, Microbiology, Epidemiology and Microbial Genomics	Anke Wienecke-Baldacchino et al
Luxembourg/LNS5507695/2020	EPI_ISL_459899	2020-05-15	Laboratoire National de Sante, Microbiology, Virology	Laboratoire National de Sante, Microbiology, Epidemiology and Microbial Genomics	Anke Wienecke-Baldacchino et al
Luxembourg/LNS0681882/2020	EPI_ISL_459893	2020-05-15	Laboratoire National de Sante, Microbiology, Virology	Laboratoire National de Sante, Microbiology, Epidemiology and Microbial Genomics	Anke Wienecke-Baldacchino et al
Morocco/6904/2020	EPI_ISL_459982	2020-04-18	Institut Pasteur du Maroc	Institut Pasteur du Maroc	Marion Barbet et al
Russia/StPetersburg-RII3997/2020	EPI_ISL_420081	2020-03-18	WHO National Influenza Centre Russian Federation	WHO National Influenza Centre Russian Federation	Andrey Komissarov et al
Senegal/370/2020	EPI_ISL_420072	2020-03-18	Institut Pasteur Dakar	Institut Pasteur de Dakar	Ndongo Dia et al
Kenya/D5/2020	EPI_ISL_457999	2020-05-22		Centre For Biotechnology Research and Development	Matoke-Muhia et al
Switzerland/101167/2020	EPI_ISL_451831	2020-03-31	Viollier AG	Department of Biosystems Science and Engineering, ETH ZÃ¼rich	Christian Beisel et al
Belgium/ULG-6649/2020	EPI_ISL_418631	2020-03-14	Department of Clinical Microbiology	GIGA Medical Genomics	Keith Durkin et al A
Germany/BAV-MVP0056/2020	EPI_ISL_437255	2020-03-19	Max von Pettenkofer Institute, Virology, National Reference Center for Retroviruses, LMU MÃ¼nchen	Laboratory for Functional Genome Analysis, Dept. Genomics, Gene Center of the LMU Munich	Max Muenchhoff et al
France/HF2601/2020	EPI_ISL_418239	2020-03-16	Centre Hospitalier CompiÃ¨gne Laboratoire de Biologie	National Reference Center for Viruses of Respiratory Infections, Institut Pasteur, Paris	MÃ©lanie Albert et al A
France/HF1465/2020	EPI_ISL_418218	2020-02-21	Centre Hospitalier CompiÃ¨gne Laboratoire de Biologie	National Reference Center for Viruses of Respiratory Infections, Institut Pasteur, Paris	MÃ©lanie Albert et al C
France/HF1463/2020	EPI_ISL_429968	2020-02-21	Centre Hospitalier CompiÃ¨gne Laboratoire de Biologie	National Reference Center for Viruses of Respiratory Infections, Institut Pasteur, Paris	MÃ©lanie Albert et al A
USA/MN-MDH-372/2020	EPI_ISL_437365	2020-04-05	Minnesota Department of Health, Public Health Laboratory	Minnesota Department of Health, Public Health Laboratory	Matt Plumb et al
France/B2330/2020	EPI_ISL_416502	2020-02-26	CHRU Pontchaillou - Laboratoire de Virologie	National Reference Center for Viruses of Respiratory Infections, Institut Pasteur, Paris	MÃ©lnie Albert et al B
USA/WA-UW-4749/2020	EPI_ISL_429620	2020-03-28	UW Virology Lab	UW Virology Lab	Pavitra Roychoudhury et al
USA/TX-HMH0200/2020	EPI_ISL_434875	2020-03-24	Houston Methodist Hospital	Houston Methodist Hospital	S. Wesley Long et al
Norway/2084/2020	EPI_ISL_420150	2020-03-09	Oslo University Hospital, Department of Medical Microbiology	Norwegian Institute of Public Health, Department of Virology	Kathrine Stene-Johansen et al
Russia/Chelyabinsk-85311/2020	EPI_ISL_428924	2020-03-28	State Research Center of Virology and Biotechnology VECTOR, Department of Collection of Microorganisms	State Research Center of Virology and Biotechnology VECTOR, Department of Collection of Microorganisms	Sergey A. Bodnev et al
Sweden/20-08168/2020	EPI_ISL_450834	2020-03-12	Klinisk mikrobiologi och vardhygien Halmstad	The Public Health Agency of Sweden	Arne Kotz et al
Belgium/VM-0325171/2020	EPI_ISL_420428	2020-03-25	KU Leuven, Clinical and Epidemiological Virology	KU Leuven, Clinical and Epidemiological Virology	Joan Marti-Carreras et al
USA/GA-CDC-8816/2020	EPI_ISL_452120	2020-03-21	Georgia Department of Health	Pathogen Discovery, Respiratory Viruses Branch, Division of Viral Diseases, Centers for Disease Control and Prevention	Jing Zhang et al A
USA/WA-S1106/2020	EPI_ISL_463596	2020-05-04	Washington State Department of Health	Seattle Flu Study	Chu et al et al A
Switzerland/101138/2020	EPI_ISL_451805	2020-03-31	Viollier AG	Department of Biosystems Science and Engineering, ETH ZÃ¼rich	Christian Beisel et al
Georgia/Tb-673/2020	EPI_ISL_416478	2020-03-14	R. G. Lugar Center for Public Health Research, National Center for Disease Control and Public Health (NCDC) of Georgia.	R. G. Lugar Center for Public Health Research, National Center for Disease Control and Public Health (NCDC) of Georgia.	Marine Murtskhvaladze et al
NewZealand/20VR1192/2020	EPI_ISL_456195	2020-03-21	PathLab Bay of Plenty	Institute of Environmental Science and Research (ESR)	Matt Storey et al A
Poland/1110551/2020	EPI_ISL_450527	2020-03-29	Hematology Laboratory, Section of Molecular Diagnostics, University Clinical Centre, Medical University of Gdansk	Department of Virology, Faculty of Medicine, University of Helsinki, Helsinki, Finland	Maciej Grzybek et al
Thailand/Bangkok-0082/2020	EPI_ISL_447023	2020-04-02	Ramathibodi Hospital	COVID-19 Network Investigations (CONI) Alliance	Elizabeth Batty et al B
Hungary/SRC-00792/2020	EPI_ISL_435412	2020-03-30	Virological Research Group, SzentÃ¡gothai Research Centre	Bioinformatics Research Group, SzentÃ¡gothai Research Centre	PÃ©ter UrbÃ¡n et al
France/PL1643/2020	EPI_ISL_414625	2020-02-26	Centre Hospitalier RÃ©gional Universitaire de Nantes Laboratoire de Virologie	National Reference Center for Viruses of Respiratory Infections, Institut Pasteur, Paris	MÃ©lnie Albert et al B
USA/AZ-TG268905/2020	EPI_ISL_426514	2020-03-11	AZ SPHL, Arizona Department of Health Services	TGen North	Jolene Bowers et al
USA/WA-S179/2020	EPI_ISL_430217	2020-03-20	Washington State Department of Health	Seattle Flu Study	Chu et al et al A
Norway/2383/2020	EPI_ISL_449790	2020-04-01	Dept. of Medical Microbiology, Stavanger University Hospital, Helse Stavanger HF	Norwegian Institute of Public Health, Department of Virology	Kathrine Stene-Johansen et al
Norway/2386/2020	EPI_ISL_449791	2020-04-04	Dept. of Medical Microbiology, Stavanger University Hospital, Helse Stavanger HF	Norwegian Institute of Public Health, Department of Virology	Kathrine Stene-Johansen et al
Norway/2114/2020	EPI_ISL_420312	2020-03-18	Akershus University Hospital, Department for Microbiology and Infectious Disease Control	Norwegian Institute of Public Health, Department of Virology	Kathrine Stene-Johansen et al
Sweden/20-08152/2020	EPI_ISL_430851	2020-03-11	Klinisk mikrobiologi och vardhygien Halmstad	The Public Health Agency of Sweden	Arne Kotz et al
USA/NY-NYUMC466/2020	EPI_ISL_435531	2020-04-16	NYU Langone Health	Departments of Pathology and Medicine, New York University School of Medicine	Maria Aguero-Rosenfeld et al B
USA/WI-GMF-00018/2020	EPI_ISL_418184	2020-03-18	Gundersen Molecular Diagnostics Laboratory	Kabara Cancer Research Institute	Craig S. Richmond et al
Turkey/HSGM-1049/2020	EPI_ISL_437309	2020-03-26	Ministry of Health Turkey	Ministry of Health Turkey	Fatma Bayrakdar et al A
USA/WI-UW-271/2020	EPI_ISL_436565	2020-04-26	University of Wisconsin-Madison AIDS Vaccine Research Laboratories	University of Wisconsin-Madison AIDS Vaccine Research Laboratories	Gage Moreno et al
USA/WI-UW-308/2020	EPI_ISL_436602	2020-04-16	University of Wisconsin-Madison AIDS Vaccine Research Laboratories	University of Wisconsin-Madison AIDS Vaccine Research Laboratories	Gage Moreno et al
Ghana/1622_S2/2020	EPI_ISL_422384	2020-03-24	NMIMR, Department of Virology	WACCBIP, University of Ghana	Joyce M. Ngoi et al
USA/WA-UW-6417/2020	EPI_ISL_430980	2020-04-03	UW Virology Lab	UW Virology Lab	Pavitra Roychoudhury et al
USA/PA-MGEL134/2020	EPI_ISL_454399	2020-04-11	UPMC Clinical Microbiology Laboratory	Microbial Genome Sequencing Center, Microbial Genomic Epidemiological Laboratory	Mustapha M. Mustapha et al
Australia/VIC1589/2020	EPI_ISL_456509	2020-05-07	Victorian Infectious Diseases Reference Laboratory (VIDRL)	Microbiological Diagnostic Unit Public Health Laboratory and Victorian Infectious Diseases Reference Laboratory, Doherty Institute	Caly L. et al B
Australia/VIC1660/2020	EPI_ISL_456561	2020-05-12	Victorian Infectious Diseases Reference Laboratory (VIDRL)	Microbiological Diagnostic Unit Public Health Laboratory and Victorian Infectious Diseases Reference Laboratory, Doherty Institute	Caly L. et al B
Australia/VIC1708/2020	EPI_ISL_456614	2020-05-18	Victorian Infectious Diseases Reference Laboratory (VIDRL)	Microbiological Diagnostic Unit Public Health Laboratory and Victorian Infectious Diseases Reference Laboratory, Doherty Institute	Caly L. et al B
Belgium/BA-02291/2020	EPI_ISL_415159	2020-02-29	KU Leuven, Clinical and Epidemiological Virology	KU Leuven, Clinical and Epidemiological Virology	Bert Vanmechelen et al
Netherlands/Haarlem_1363688/2020	EPI_ISL_413572	2020-03-01	MHC Kennemerland	Erasmus Medical Center	David Nieuwenhuijse et al
Morocco/6901/2020	EPI_ISL_459979	2020-04-19	Institut Pasteur du Maroc	Institut Pasteur du Maroc	Marion Barbet et al
Vietnam/VNHN_979/2020	EPI_ISL_455716	2020-03-17	National Hospital of Tropical Diseases	Oxford University Clinical Research Unit, Hanoi, Vietnam	Nguyen Thi Tam et al
France/IDF2251/2020	EPI_ISL_428355	2020-03-11	Institut MÃ©dico lÃ©gal- Hop R. PoincarÃ©	National Reference Center for Viruses of Respiratory Infections, Institut Pasteur, Paris	MÃ©lanie Albert et al C
Algeria/G0860_2262/2020	EPI_ISL_420037	2020-03-02	NIC Viral Respiratory Unit - Institut Pasteur of Algeria	National Reference Center for Viruses of Respiratory Infections, Institut Pasteur, Paris	MÃ©lanie Albert et al C
France/CIBU200107/2020	EPI_ISL_437689	2020-02-27	Laboratory for Urgent Response to Biological Threats	Institut Pasteur CIBU / ERI	V. Caro et al
Thailand/Bangkok-0072/2020	EPI_ISL_447013	2020-03-03	Ramathibodi Hospital	COVID-19 Network Investigations (CONI) Alliance	Elizabeth Batty et al B
Algeria/G0638_2264/2020	EPI_ISL_418241	2020-03-02	NIC Viral Respiratory Unit - Institut Pasteur of Algeria	National Reference Center for Viruses of Respiratory Infections, Institut Pasteur, Paris	MÃ©lanie Albert et al C
Algeria/G0640_2265/2020	EPI_ISL_418242	2020-03-08	NIC Viral Respiratory Unit - Institut Pasteur of Algeria	National Reference Center for Viruses of Respiratory Infections, Institut Pasteur, Paris	MÃ©lanie Albert et al C
Belgium/ULG-10125/2020	EPI_ISL_427390	2020-04-07	Department of Clinical Microbiology	GIGA Medical Genomics	Keith Durkin et al A
Luxembourg/LNS9982497/2020	EPI_ISL_419607	2020-03-14	Laboratoire National de SantÃ©, Microbiology, Virology	Laboratoire National de SantÃ©, Microbiology, Epidemiology and Microbial Genomics	Anke Wienecke-Baldacchino et al
Belgium/TVMT-0404277/2020	EPI_ISL_464071	2020-04-04	KU Leuven, Rega Institute, Clinical and Epidemiological Virology	KU Leuven, Rega Institute, Clinical and Epidemiological Virology	Tony Wawina-Bokalanga et al
Belgium/ULG-10183/2020	EPI_ISL_455971	2020-05-09	Department of Clinical Microbiology	GIGA Medical Genomics	Keith Durkin et al B
Luxembourg/LNS7537751/2020	EPI_ISL_419594	2020-03-16	Laboratoire National de SantÃ©, Microbiology, Virology	Laboratoire National de SantÃ©, Microbiology, Epidemiology and Microbial Genomics	Anke Wienecke-Baldacchino et al
Luxembourg/LNS9102295/2020	EPI_ISL_429727	2020-03-19	Laboratoire National de Sante, Microbiology, Virology	Laboratoire National de Sante, Microbiology, Epidemiology and Microbial Genomics	Anke Wienecke-Baldacchino et al
Israel/2046434/2020	EPI_ISL_447404	2020-04-01	Clinical Microbiology Laboratory, The Baruch Padeh Medical Center, Poriya	Stern Lab	Stern Lab et al
Russia/CRIE156278/2020	EPI_ISL_460096	2020-03-02	Molecular diagnostic laboratory of Federal Budget Institution of Science "Central Research Institute of Epidemiology" of The Federal Service on Customers' Rights Protection and Human Well-being Surveillance	Group of Genomics and Postgenomic Technologies of Central Research Institute of Epidemilology	Speranskaya AS et al
USA/WI-GMF-00921/2020	EPI_ISL_426160	2020-04-03	Gundersen Molecular Diagnostics Laboratory	Kabara Cancer Research Institute	Craig S. Richmond et al
USA/WI-GMF-01591/2020	EPI_ISL_435399	2020-04-23	Gundersen Molecular Diagnostics Laboratory	Kabara Cancer Research Institute	Craig S. Richmond et al
Israel/2089697/2020	EPI_ISL_447369	2020-04-01	Clinical Virology Unit, Hadassah Hebrew University Medical Center	Stern Lab	Stern Lab et al
Israel/51146500/2020	EPI_ISL_447314	2020-04-05	Clinical Virology Laboratory, Soroka Medical Center and the Faculty of Health Sciences, Ben-Gurion University of the Negev	Stern Lab	Stern Lab et al
USA/CT-Yale-151/2020	EPI_ISL_435720	2020-03-13	Yale Clinical virology	Grubaugh Lab - Yale School of Public Health	Joseph Fauver et al A
Mexico/CDMX-InDRE_10/2020	EPI_ISL_455434	2020-03-13	Instituto de Diagnostico y Referencia Epidemiologicos (INDRE)	Instituto de Diagnostico y Referencia Epidemiologicos (INDRE)	Taboada RamÃ­rez Blanca. Ramirez-Gonzalez Ernesto et al
USA/MD-HP00037/2020	EPI_ISL_434587	2020-03-24	Johns Hopkins Hospital Department of Pathology	Johns Hopkins Hospital Department of Pathology	Peter M. Thielen et al
Israel/13075790/2020	EPI_ISL_447445	2020-03-30	Clinical Microbiology Laboratory, Sheba Medical Center	Stern Lab	Stern Lab et al
Israel/2089852/2020	EPI_ISL_447362	2020-04-01	Clinical Virology Unit, Hadassah Hebrew University Medical Center	Stern Lab	Stern Lab et al
France/B5456/2020	EPI_ISL_443281	2020-04-03	CHU - HÃ´pital Cavale Blanche - Labo. de Virologie	National Reference Center for Viruses of Respiratory Infections, Institut Pasteur, Paris	MÃ©lanie Albert et al C
Senegal/026/2020	EPI_ISL_418209	2020-03-03	Institut Pasteur Dakar	Institut Pasteur de Dakar	Ndongo Dia et al
Israel/2047586/2020	EPI_ISL_447389	2020-03-29	Clinical Microbiology Laboratory, The Baruch Padeh Medical Center, Poriya	Stern Lab	Stern Lab et al
Senegal/003/2020	EPI_ISL_418206	2020-02-28	Institut Pasteur Dakar	Institut Pasteur de Dakar	Ndongo Dia et al
Senegal/016/2020	EPI_ISL_418207	2020-03-02	Institut Pasteur Dakar	Institut Pasteur de Dakar	Ndongo Dia et al
USA/NH_0004/2020	EPI_ISL_420791	2020-02-29	NH Department of Health and Human Services Public Health Labs	Pathogen Discovery, Respiratory Viruses Branch, Division of Viral Diseases, Centers for Disease Control and Prevention	Krista Queen et al A
Senegal/020/2020	EPI_ISL_418208	2020-03-04	Institut Pasteur Dakar	Institut Pasteur de Dakar	Ndongo Dia et al
Netherlands/Friesland_19/2020	EPI_ISL_460641	2020-04-12	Dutch COVID-19 response team	Erasmus Medical Center	Bas Oude Munnink et al
Netherlands/Overijssel_5/2020	EPI_ISL_460824	2020-04-05	Dutch COVID-19 response team	Erasmus Medical Center	Bas Oude Munnink et al
USA/UT-035/2020	EPI_ISL_421560	2020-03-18	Utah Public Health Laboratory	Utah Public Health Laboratory	Erin Young et al
Switzerland/110427/2020	EPI_ISL_451857	2020-04-07	Viollier AG	Department of Biosystems Science and Engineering, ETH ZÃ¼rich	Christian Beisel et al
NewZealand/20VR1897/2020	EPI_ISL_456299	2020-04-01	Southern Community Labs Dunedin	Institute of Environmental Science and Research (ESR)	Matt Storey et al A
NewZealand/20VR1615/2020	EPI_ISL_456225	2020-03-24	Southern Community Labs Dunedin	Institute of Environmental Science and Research (ESR)	Matt Storey et al A
NewZealand/20VR2092/2020	EPI_ISL_456373	2020-04-05	Canterbury Health Laboratories	Institute of Environmental Science and Research (ESR)	Matt Storey et al A
NewZealand/20VR1817/2020	EPI_ISL_456264	2020-03-27	Southern Community Labs Dunedin	Institute of Environmental Science and Research (ESR)	Matt Storey et al A
NewZealand/20VR1825/2020	EPI_ISL_456270	2020-03-27	Southern Community Labs Dunedin	Institute of Environmental Science and Research (ESR)	Matt Storey et al A
NewZealand/20VR2922/2020	EPI_ISL_456391	2020-04-25	LabPLUS	Institute of Environmental Science and Research (ESR)	Matt Storey et al A
NewZealand/20VR1822/2020	EPI_ISL_456267	2020-03-27	Southern Community Labs Dunedin	Institute of Environmental Science and Research (ESR)	Matt Storey et al A
USA/MA-MGH-00698/2020	EPI_ISL_460336	2020-04-06	Massachusetts General Hospital	Infectious Disease Program, Broad Institute of Harvard and MIT	Lemieux et al
NewZealand/20VR1990/2020	EPI_ISL_456324	2020-04-01	Wellington SCL	Institute of Environmental Science and Research (ESR)	Matt Storey et al A
NewZealand/20VR1908/2020	EPI_ISL_456304	2020-04-01	Southern Community Labs Dunedin	Institute of Environmental Science and Research (ESR)	Matt Storey et al A
NewZealand/20VR2017/2020	EPI_ISL_456335	2020-04-01	Wellington SCL	Institute of Environmental Science and Research (ESR)	Matt Storey et al A
NewZealand/20VR2054/2020	EPI_ISL_456349	2020-04-03	Canterbury Health Laboratories	Institute of Environmental Science and Research (ESR)	Matt Storey et al A
NewZealand/20VR1827/2020	EPI_ISL_456272	2020-03-27	Southern Community Labs Dunedin	Institute of Environmental Science and Research (ESR)	Matt Storey et al A
NewZealand/20VR1818/2020	EPI_ISL_456265	2020-03-27	Southern Community Labs Dunedin	Institute of Environmental Science and Research (ESR)	Matt Storey et al A
NewZealand/20VR1281/2020	EPI_ISL_456206	2020-03-20	LabPLUS	Institute of Environmental Science and Research (ESR)	Matt Storey et al A
USA/DC-HP00135/2020	EPI_ISL_457822	2020-03-25	Johns Hopkins Hospital Department of Pathology	Johns Hopkins Hospital Department of Pathology	Peter M. Thielen et al
USA/AK-PHL152/2020	EPI_ISL_436464	2020-04-07	Alaska State Virology Laboratory	Alaska State Virology Laboratory	Jack Chen et al
Switzerland/110452/2020	EPI_ISL_451872	2020-04-07	Viollier AG	Department of Biosystems Science and Engineering, ETH ZÃ¼rich	Christian Beisel et al
CzechRepublic/IAB_4/2020	EPI_ISL_426884	2020-03-27	Motol University Hospital	Institute of Applied Biotechnologies a.s.	Petr BroÅ¾ et al
CzechRepublic/IAB_10/2020	EPI_ISL_426887	2020-03-31	Motol University Hospital	Institute of Applied Biotechnologies a.s.	Petr BroÅ¾ et al
CzechRepublic/2741/2020	EPI_ISL_422636	2020-03-08	The National Institute of Public Health Center for Epidemiology and Microbiology	State Veterinary Institute Prague	Alexander Nagy et al
Russia/Sverdlovsk-84302/2020	EPI_ISL_428923	2020-03-27	State Research Center of Virology and Biotechnology VECTOR, Department of Collection of Microorganisms	State Research Center of Virology and Biotechnology VECTOR, Department of Collection of Microorganisms	Sergey A. Bodnev et al
CzechRepublic/2282/2020	EPI_ISL_426051	2020-03-20	Laboratory of Molecular Genetics, 2nd Faculty of Medicine, Charles University in Prague, Prague, Czech Republic	Laboratory of Molecular Genetics, 2nd Faculty of Medicine, Charles University in Prague, Prague, Czech Republic	Lenka KramnÃ¡ et al
Vietnam/HCMC-35005/2020	EPI_ISL_450739	2020-03-17	OUCRU/HTD	OUCRU/HTD	Nguyen Van Vinh Chau et al
Germany/BAV-MVP0096/2020	EPI_ISL_437288	2020-04-03	Max von Pettenkofer Institute, Virology, National Reference Center for Retroviruses, LMU MÃ¼nchen	Laboratory for Functional Genome Analysis, Dept. Genomics, Gene Center of the LMU Munich	Max Muenchhoff et al
USA/FL-BPHL-0091/2020	EPI_ISL_445034	2020-04-28	Florida Bureau of Public Health Laboratories	Florida Bureau of Public Health Laboratories	Sarah Schmedes et al
France/HF6466/2020	EPI_ISL_443315	2020-04-02	ChÃ¢teau de la Source	National Reference Center for Viruses of Respiratory Infections, Institut Pasteur, Paris	MÃ©lanie Albert et al C
USA/MI-MDHHS-SC20497/2020	EPI_ISL_460035	2020-05-07	Michigan Department of Health and Human Services, Bureau of Laboratories	Michigan Department of Health and Human Services, Bureau of Laboratories	Blankenship HM et al
USA/WA-UW-10130/2020	EPI_ISL_461474	2020-05-29	UW Virology Lab	UW Virology Lab	Pavitra Roychoudhury et al
USA/WA-UW-10138/2020	EPI_ISL_461477	2020-05-29	UW Virology Lab	UW Virology Lab	Pavitra Roychoudhury et al
USA/IL-NM051/2020	EPI_ISL_444548	2020-03-14	Northwestern Memorial Hospital	Ozer Lab	Ramon Lorenzo-Redondo et al
Israel/2020038/2020	EPI_ISL_447416	2020-03-17	Clinical Virology Unit, Hadassah Hebrew University Medical Center	Stern Lab	Stern Lab et al
Colombia/GVI-98011/2020	EPI_ISL_447810	2020-04-05	Instituto Nacional de Salud, BogotÃ¡, Colombia	Grupo de Investigaciones MicrobiolÃ³gicas-UR (GIMUR), Departamento de BiologÃ­a, Facultad de Ciencias Naturales, Universidad del Rosario, BogotÃ¡, Colombia Instituto Nacional de Salud, BogotÃ¡, Colombia Icahn School of Medicine at Mount Sinai, New York, USA	Juan David RamÃ­rez et al
Colombia/GVI-98006/2020	EPI_ISL_447809	2020-04-04	Instituto Nacional de Salud, BogotÃ¡, Colombia	Grupo de Investigaciones MicrobiolÃ³gicas-UR (GIMUR), Departamento de BiologÃ­a, Facultad de Ciencias Naturales, Universidad del Rosario, BogotÃ¡, Colombia Instituto Nacional de Salud, BogotÃ¡, Colombia Icahn School of Medicine at Mount Sinai, New York, USA	Juan David RamÃ­rez et al
USA/AZ-TG268770/2020	EPI_ISL_426511	2020-03-19	TGen North	TGen North	Jolene Bowers et al
USA/VA-DCLS-0248/2020	EPI_ISL_452822	2020-04-17	Virginia DCLS	Virginia DCLS	Virginia DCLS et al
USA/IL-NM0126/2020	EPI_ISL_444608	2020-03-21	Northwestern Memorial Hospital	Ozer Lab	Ramon Lorenzo-Redondo et al
USA/NY-PV09039/2020	EPI_ISL_421604	2020-03-21	MSHS Clinical Microbiology Laboratories	MSHS Pathogen Surveillance Program	Ana S. Gonzalez-Reiche et al A
USA/CA-CZB0741/2020	EPI_ISL_429051	2020-04-03	UCSF Clinical Microbiology Laboratory	Chan-Zuckerberg Biohub	CZB Cliahub Consortium et al
USA/WI-UW-200/2020	EPI_ISL_428296	2020-03-24	University of Wisconsin-Madison AIDS Vaccine Research Laboratories	University of Wisconsin-Madison AIDS Vaccine Research Laboratories	Gage Moreno et al
USA/CT-Yale-133/2020	EPI_ISL_431095	2020-04-10	Yale COVID-19 Biorepository	Grubaugh Lab - Yale School of Public Health	Joseph Fauver et al A
USA/NY-PV09393/2020	EPI_ISL_450074	2020-03-19	MSHS Clinical Microbiology Laboratories	MSHS Pathogen Surveillance Program	Ana S. Gonzalez-Reiche et al A
USA/NY-NYUMC379/2020	EPI_ISL_430406	2020-04-10	NYU Langone Health	Departments of Pathology and Medicine, New York University School of Medicine	Maria Aguero-Rosenfeld et al B
USA/CT-CDC-6001/2020	EPI_ISL_454642	2020-04-07	CT-Dr. Katherine A. Kelley State Public Health Lab	Pathogen Discovery, Respiratory Viruses Branch, Division of Viral Diseases, Centers for Disease Control and Prevention	Jing Zhang et al A
USA/NY-NYUMC377/2020	EPI_ISL_430404	2020-04-10	NYU Langone Health	Departments of Pathology and Medicine, New York University School of Medicine	Maria Aguero-Rosenfeld et al B
Argentina/PAIS_A019/2020	EPI_ISL_430810	2020-04-07	Laboratorio de VirologÃ­a del Hospital de NiÃ±os Dr. Ricardo Gutierrez	Ãrea de SecuenciaciÃ³n del Laboratorio de VirologÃ­a del Hospital de NiÃ±os Dr. Ricardo Gutierrez	Nabaes Jodar et al B
Uruguay/UY-NYUMC868/2020	EPI_ISL_457964	2020-04-01	Laboratorio de BiologÃ­a Molecular AsociaciÃ³n EspaÃ±ola Primera en Salud	Departments of Pathology and Medicine, New York University School of Medicine	Maria Victoria Elizondo et al
Kazakhstan/20679/2020	EPI_ISL_454501	2020-04-20	RSE "National Center for Biotechnology"	RSE "National Center for Biotechnology"	Alexandr Shevtsov et al
Kazakhstan/33496/2020	EPI_ISL_454585	2020-05-04	Laboratory of virology, National Center of Expertise	Laboratory of molecular-genetic research, National Center for Expertise, Kazakhstan National Center for Biotechnology, Kazakhstan	Abdaliyev Askar et al
Kazakhstan/38716/2020	EPI_ISL_454575	2020-05-09	Laboratory of virology, National Center of Expertise	Laboratory of molecular-genetic research, National Center for Expertise, Kazakhstan National Center for Biotechnology, Kazakhstan	Abdaliyev Askar et al
USA/NY-NYUMC105/2020	EPI_ISL_421717	2020-03-18	NYU Langone Health	Departments of Pathology and Medicine, New York University School of Medicine	Maria Aguero-Rosenfeld et al A
Israel/13077847/2020	EPI_ISL_447421	2020-04-04	Clinical Microbiology Laboratory, Sheba Medical Center	Stern Lab	Stern Lab et al
USA/CT-Yale-108/2020	EPI_ISL_435705	2020-04-07	Yale COVID-19 Biorepository	Grubaugh Lab - Yale School of Public Health	Joseph Fauver et al A
USA/VA-DCLS-0284/2020	EPI_ISL_452853	2020-04-21	Virginia DCLS	Virginia DCLS	Virginia DCLS et al
USA/VA-DCLS-0380/2020	EPI_ISL_463136	2020-05-13	Virginia DCLS	Virginia DCLS	Virginia DCLS et al
Jamaica/JM-CDC-6729/2020	EPI_ISL_450798	2020-03-16	Jamaica Ministry of Health and Wellness	Pathogen Discovery, Respiratory Viruses Branch, Division of Viral Diseases, Centers for Disease Control and Prevention	Krista Queen et al A
USA/CT-Yale-333/2020	EPI_ISL_452145	2020-05-12	Yale COVID-19 Biorepository	Grubaugh Lab - Yale School of Public Health	Joseph Fauver et al A
Argentina/PAIS_A006/2020	EPI_ISL_430798	2020-03-28	Departamento de BiologÃ­a y genÃ©tica molecular, IACA Laboratorios.	Ãrea de SecuenciaciÃ³n del Laboratorio de VirologÃ­a del Hospital de NiÃ±os Dr. Ricardo Gutierrez	Nabaes Jodar et al B
Ghana/2333_S5/2020	EPI_ISL_422394	2020-03-27	NMIMR, Department of Virology	WACCBIP, University of Ghana	Joyce M. Ngoi et al
Israel/13077564/2020	EPI_ISL_447429	2020-04-03	Clinical Microbiology Laboratory, Sheba Medical Center	Stern Lab	Stern Lab et al
Israel/13077413/2020	EPI_ISL_447438	2020-04-03	Clinical Microbiology Laboratory, Sheba Medical Center	Stern Lab	Stern Lab et al
USA/CT-UW-6270/2020	EPI_ISL_430961	2020-04-01	UW Virology Lab	UW Virology Lab	Pavitra Roychoudhury et al
England/BIRM-5F372/2020	EPI_ISL_456673	2020-05-04	University of Birmingham	COVID-19 Genomics UK (COG-UK) Consortium	Loman Lab: Claire McMurray et al
Australia/SAP126/2020	EPI_ISL_451135	2020-03-21	SA Pathology	SA Pathology	Lex Leong et al
USA/CT-UW-5773/2020	EPI_ISL_430927	2020-04-04	UW Virology Lab	UW Virology Lab	Pavitra Roychoudhury et al
USA/NJ-NYUMC538/2020	EPI_ISL_444655	2020-03-30	NYU Langone Health	Departments of Pathology and Medicine, New York University School of Medicine	Maria Aguero-Rosenfeld et al B
Australia/NSW545/2020	EPI_ISL_455084	2020-04-05	South Eastern Area Laboratory Services	NSW Health Pathology - Institute of Clinical Pathology and Medical Research; Westmead Hospital; University of Sydney	CIDM-PH et al. et al
Sweden/20-51167/2020	EPI_ISL_450832	2020-05-04	Byjorden vardcentral	The Public Health Agency of Sweden	Pernilla Brunman et al
USA/VA-DCLS-0006/2020	EPI_ISL_419257	2020-03-19	Virginia DCLS	Virginia DCLS	Virginia DCLS et al
Israel/2086001/2020	EPI_ISL_447382	2020-04-01	Clinical Virology Unit, Hadassah Hebrew University Medical Center	Stern Lab	Stern Lab et al
Israel/2099019/2020	EPI_ISL_447357	2020-04-02	Clinical Virology Unit, Hadassah Hebrew University Medical Center	Stern Lab	Stern Lab et al
Israel/2089366/2020	EPI_ISL_447374	2020-04-01	Clinical Virology Unit, Hadassah Hebrew University Medical Center	Stern Lab	Stern Lab et al
Israel/2099416/2020	EPI_ISL_447354	2020-04-02	Clinical Virology Unit, Hadassah Hebrew University Medical Center	Stern Lab	Stern Lab et al
Poland/1107355/2020	EPI_ISL_428235	2020-03-23	Hematology Laboratory, Section of Molecular Diagnostics, University Clinical Centre, Medical University of Gdansk	Department of Virology, Faculty of Medicine, University of Helsinki, Helsinki, Finland	Marlena Robakowska et al
Sweden/20-06167/2020	EPI_ISL_452231	2020-03-23	Saroledens Familjelakare	The Public Health Agency of Sweden	Katarina Jarbur et al
Croatia/8U-S17new/2020	EPI_ISL_454605	2020-03-31	Institute for Public Health	Laboratory for advanced genomics	Filip RokiÄ‡ et al
France/BFC5017/2020	EPI_ISL_443263	2020-04-02	CHU de Dijon - Laboratoire de Virologie	National Reference Center for Viruses of Respiratory Infections, Institut Pasteur, Paris	MÃ©lanie Albert et al C
USA/NY-NYUMC277/2020	EPI_ISL_428791	2020-04-04	NYU Langone Health	Departments of Pathology and Medicine, New York University School of Medicine	Maria Aguero-Rosenfeld et al B
Jamaica/JM-CDC-7286/2020	EPI_ISL_450799	2020-03-17	Jamaica Ministry of Health and Wellness	Pathogen Discovery, Respiratory Viruses Branch, Division of Viral Diseases, Centers for Disease Control and Prevention	Yan Li et al B
Colombia/GVI-93538/2020	EPI_ISL_447790	2020-04-03	Instituto Nacional de Salud, BogotÃ¡, Colombia	Grupo de Investigaciones MicrobiolÃ³gicas-UR (GIMUR), Departamento de BiologÃ­a, Facultad de Ciencias Naturales, Universidad del Rosario, BogotÃ¡, Colombia Instituto Nacional de Salud, BogotÃ¡, Colombia Icahn School of Medicine at Mount Sinai, New York, USA	Juan David RamÃ­rez et al
USA/MA-MGH-00458/2020	EPI_ISL_460272	2020-04-04	Massachusetts General Hospital	Infectious Disease Program, Broad Institute of Harvard and MIT	Lemieux et al
USA/MA-MGH-00460/2020	EPI_ISL_460220	2020-04-04	Massachusetts General Hospital	Infectious Disease Program, Broad Institute of Harvard and MIT	Lemieux et al
USA/NY-NYUMC201/2020	EPI_ISL_427496	2020-04-01	NYU Langone Health	Departments of Pathology and Medicine, New York University School of Medicine	Maria Aguero-Rosenfeld et al A
Netherlands/NA_300/2020	EPI_ISL_422609	2020-04-01	Dutch COVID-19 response team	Erasmus Medical Center	Bas Oude Munnink et al
USA/NY-Wadsworth-11717-01/2020	EPI_ISL_426291	2020-03-08	Wadsworth Center, New York State Department.of Health	Wadsworth Center, New York State Department.of Health	Kirsten St. George et al
Denmark/ALAB-SSI123/2020	EPI_ISL_429352	2020-03-08	Department of Virus and Microbiological Special Diagnostics, Statens Serum Institut, Copenhagen, Denmark, Artillerivej 5, 2300 Copenahgen S	Albertsen lab, Department of Chemistry and Bioscience, Aalborg University, Denmark	Rasmus Kirkegaard et al
Austria/CeMM0024/2020	EPI_ISL_437914	2020-03-09	Institut fÃ¼r Virologie am Department fÃ¼r Hygiene, Mikrobiologie und Public Health	Bergthaler laboratory, CeMM Research Center for Molecular Medicine of the Austrian Academy of Sciences	Alexandra Popa et al
Finland/FIN-455/2020	EPI_ISL_414642	2020-03-08	Department of Virology and Immunology, University of Helsinki and Helsinki University Hospital, Huslab Finland	Department of Virology, Faculty of Medicine, University of Helsinki, Helsinki, Finland	Teemu Smura et al A
France/BFC5019/2020	EPI_ISL_443264	2020-04-02	CHU de Dijon - Laboratoire de Virologie	National Reference Center for Viruses of Respiratory Infections, Institut Pasteur, Paris	MÃ©lanie Albert et al C
Poland/PL_P27/2020	EPI_ISL_455440	2020-03-27	1. ViroGenetics - BSL3 Laboratory of Virology, MaÅ‚opolska Centre of Biotechnology, Jagiellonian University; 2. II Department of Internal Medicine, Faculty of Medicine, Jagiellonian University Medical College; 3. Narodowy Instytut Zdrowia Publicznego â€“ PaÅ„stwowy ZakÅ‚ad Higieny (NIZP-PZH)	1. ViroGenetics - BSL3 Laboratory of Virology, MaÅ‚opolska Centre of Biotechnology, Jagiellonian University; 2. II Department of Internal Medicine, Faculty of Medicine, Jagiellonian University Medical College; 3. Narodowy Instytut Zdrowia Publicznego â€“ PaÅ„stwowy ZakÅ‚ad Higieny (NIZP-PZH).	Katarzyna Pancer et al
Poland/PL_P36/2020	EPI_ISL_455449	2020-03-15	1. ViroGenetics - BSL3 Laboratory of Virology, MaÅ‚opolska Centre of Biotechnology, Jagiellonian University; 2. II Department of Internal Medicine, Faculty of Medicine, Jagiellonian University Medical College; 3. Narodowy Instytut Zdrowia Publicznego â€“ PaÅ„stwowy ZakÅ‚ad Higieny (NIZP-PZH)	1. ViroGenetics - BSL3 Laboratory of Virology, MaÅ‚opolska Centre of Biotechnology, Jagiellonian University; 2. II Department of Internal Medicine, Faculty of Medicine, Jagiellonian University Medical College; 3. Narodowy Instytut Zdrowia Publicznego â€“ PaÅ„stwowy ZakÅ‚ad Higieny (NIZP-PZH).	Katarzyna Pancer et al
Norway/Trondheim-S10/2020	EPI_ISL_450348	2020-03-24	St.Olavs hospital/NTNU	Institute of Genomics Core Facility, University of Tartu	Aleksandr Ianevski et al
Vietnam/HCMC-35018/2020	EPI_ISL_450742	2020-03-25	OUCRU/HTD	OUCRU/HTD	Nguyen Van Vinh Chau et al
England/NORT-28A38B/2020	EPI_ISL_453530	2020-04-10	Northumbria University / South Tees Hospitals NHS Foundation Trust / North Cumbria Integrated Care NHS Foundation Trust / North Tees and Hartlepool NHS Foundation Trust / Newcastle Hospitals NHS Foundation Trust	COVID-19 Genomics UK (COG-UK) Consortium	Darren L Smith et al
USA/AK-PHL283/2020	EPI_ISL_437518	2020-04-26	Alaska State Virology Laboratory	Alaska State Virology Laboratory	Jack Chen et al
Nigeria/OY008-CV29/2020	EPI_ISL_455429	2020-03-27	Nigeria Centre for Disease Control (NCDC)	African Centre of Excellence for Genomics of Infectious Diseases (ACEGID), Redeemer's University, Ede, Osun State, Nigeria	Oluniyi P.E. et al A
Netherlands/Limburg_12/2020	EPI_ISL_461000	2020-05-08	Dutch COVID-19 response team	Erasmus Medical Center	Bas Oude Munnink et al
USA/MI-MDHHS-SC20506/2020	EPI_ISL_460554	2020-05-08	Michigan Department of Health and Human Services, Bureau of Laboratories	Michigan Department of Health and Human Services, Bureau of Laboratories	Blankenship HM et al
Austria/CeMM0013/2020	EPI_ISL_419666	2020-03-11	Center for Virology, Medical University of Vienna	Bergthaler laboratory, CeMM Research Center for Molecular Medicine of the Austrian Academy of Sciences	Alexandra Popa et al
Switzerland/100089/2020	EPI_ISL_451681	2020-03-12	Viollier AG	Department of Biosystems Science and Engineering, ETH ZÃ¼rich	Christian Beisel et al
Finland/13M27/2020	EPI_ISL_418387	2020-03-13	Department of Virology and Immunology, University of Helsinki and Helsinki University Hospital, Huslab Finland	Department of Virology, Faculty of Medicine, University of Helsinki, Helsinki, Finland	Teemu Smura et al A
Germany/NRW-53/2020	EPI_ISL_425137	2020-03-14	Center of Medical Microbiology, Virology, and Hospital Hygiene, University of Duesseldorf	Center of Medical Microbiology, Virology, and Hospital Hygiene, University of Duesseldorf	Ortwin Adams et al
Germany/NRW-22/2020	EPI_ISL_417467	2020-03-15	Center of Medical Microbiology, Virology, and Hospital Hygiene, University of Duesseldorf	Center of Medical Microbiology, Virology, and Hospital Hygiene, University of Duesseldorf	Ortwin Adams et al
Colombia/INS-80191/2020	EPI_ISL_456122	2020-03-16	Instituto Nacional de Salud - Unidad de SecuenciaciÃ³n y AnÃ¡lisis GenÃ³mico	Instituto Nacional de Salud, Universidad Cooperativa de Colombia, Instituto Alexander von Humboldt, Imperial College-London, London School of Hygiene & Tropical Medicine	Katherine Laiton-Donato et al B
USA/VA-DCLS-0063/2020	EPI_ISL_426470	2020-03-31	Virginia DCLS	Virginia DCLS	Virginia DCLS et al
Croatia/7R-S8new/2020	EPI_ISL_455567	2020-03-29	Institute for Public Health	Laboratory for advanced genomics	Filip RokiÄ‡ et al
USA/MI-MDHHS-SC20599/2020	EPI_ISL_462681	2020-05-01	Michigan Department of Health and Human Services, Bureau of Laboratories	Michigan Department of Health and Human Services, Bureau of Laboratories	Blankenship HM et al
USA/MN-MDH-1063/2020	EPI_ISL_462908	2020-05-14	Minnesota Department of Health, Public Health Laboratory	Minnesota Department of Health, Public Health Laboratory	Matt Plumb et al
USA/MN-MDH-1047/2020	EPI_ISL_462892	2020-05-14	Minnesota Department of Health, Public Health Laboratory	Minnesota Department of Health, Public Health Laboratory	Matt Plumb et al
USA/MN-MDH-1032/2020	EPI_ISL_462877	2020-05-07	Minnesota Department of Health, Public Health Laboratory	Minnesota Department of Health, Public Health Laboratory	Matt Plumb et al
USA/MN-MDH-1029/2020	EPI_ISL_462874	2020-05-07	Minnesota Department of Health, Public Health Laboratory	Minnesota Department of Health, Public Health Laboratory	Matt Plumb et al
USA/MN-MDH-1058/2020	EPI_ISL_462903	2020-05-14	Minnesota Department of Health, Public Health Laboratory	Minnesota Department of Health, Public Health Laboratory	Matt Plumb et al
USA/MN-MDH-1060/2020	EPI_ISL_462905	2020-05-14	Minnesota Department of Health, Public Health Laboratory	Minnesota Department of Health, Public Health Laboratory	Matt Plumb et al
USA/MN-MDH-1057/2020	EPI_ISL_462902	2020-05-14	Minnesota Department of Health, Public Health Laboratory	Minnesota Department of Health, Public Health Laboratory	Matt Plumb et al
USA/MN-MDH-1059/2020	EPI_ISL_462904	2020-05-14	Minnesota Department of Health, Public Health Laboratory	Minnesota Department of Health, Public Health Laboratory	Matt Plumb et al
Jamaica/JM-CDC-6603/2020	EPI_ISL_450797	2020-03-16	Jamaica Ministry of Health and Wellness	Pathogen Discovery, Respiratory Viruses Branch, Division of Viral Diseases, Centers for Disease Control and Prevention	Yan Li et al B
France/IDF5650/2020	EPI_ISL_443284	2020-04-02	Laboratoire de Microbiologie - BÃ¢t A - CH RenÃ© Dubois	National Reference Center for Viruses of Respiratory Infections, Institut Pasteur, Paris	MÃ©lanie Albert et al C
USA/RI_0702/2020	EPI_ISL_424887	2020-03-05	RI State Health Laboratories	Pathogen Discovery, Respiratory Viruses Branch, Division of Viral Diseases, Centers for Disease Control and Prevention	Yan Li et al B
Georgia/Tb-1352/2020	EPI_ISL_420140	2020-03-28	Department for Virology, Molecular Biology and Genome Research, R. G. Lugar Center for Public Health Research, National Center for Disease Control and Public Health (NCDC) of Georgia.	Department for Virology, Molecular Biology and Genome Research, R. G. Lugar Center for Public Health Research, National Center for Disease Control and Public Health (NCDC) of Georgia.	Nato Kotaria et al
Georgia/Tb-6572/2020	EPI_ISL_447056	2020-04-29	Department for Virology, Molecular Biology and Genome Research, R. G. Lugar Center for Public Health Research, National Center for Disease Control and Public Health (NCDC) of Georgia.	Department for Virology, Molecular Biology and Genome Research, R. G. Lugar Center for Public Health Research, National Center for Disease Control and Public Health (NCDC) of Georgia.	Gvantsa Brachveli et al
Georgia/Tb-6598/2020	EPI_ISL_447055	2020-04-29	Department for Virology, Molecular Biology and Genome Research, R. G. Lugar Center for Public Health Research, National Center for Disease Control and Public Health (NCDC) of Georgia.	Department for Virology, Molecular Biology and Genome Research, R. G. Lugar Center for Public Health Research, National Center for Disease Control and Public Health (NCDC) of Georgia.	Meri Pantsulaia et al
USA/NY-NYUMC616/2020	EPI_ISL_444733	2020-04-01	NYU Langone Health	Departments of Pathology and Medicine, New York University School of Medicine	Maria Aguero-Rosenfeld et al B
USA/MA-MGH-00238/2020	EPI_ISL_460365	2020-04-06	Massachusetts General Hospital	Infectious Disease Program, Broad Institute of Harvard and MIT	Lemieux et al
Denmark/ALAB-SSI-1282/2020	EPI_ISL_444844	2020-04-02	Department of Virus and Microbiological Special Diagnostics, Statens Serum Institut, Copenhagen, Denmark, Artillerivej 5, 2300 Copenahgen S	Albertsen lab, Department of Chemistry and Bioscience, Aalborg University, Denmark	Rasmus Kirkegaard et al
Denmark/ALAB-SSI-1383/2020	EPI_ISL_444851	2020-04-03	Department of Virus and Microbiological Special Diagnostics, Statens Serum Institut, Copenhagen, Denmark, Artillerivej 5, 2300 Copenahgen S	Albertsen lab, Department of Chemistry and Bioscience, Aalborg University, Denmark	Rasmus Kirkegaard et al
Denmark/ALAB-HH-168/2020	EPI_ISL_452038	2020-04-08	Department of Clinical Microbiology, Copenhagen University Hospital, Hvidovre, Kettegaard Alle 30, 2650 Hvidovre.	Albertsen lab, Department of Chemistry and Bioscience, Aalborg University, Denmark	Rasmus Kirkegaard et al
Denmark/ALAB-SSI420A/2020	EPI_ISL_429519	2020-03-22	Department of Virus and Microbiological Special Diagnostics, Statens Serum Institut, Copenhagen, Denmark, Artillerivej 5, 2300 Copenahgen S	Albertsen lab, Department of Chemistry and Bioscience, Aalborg University, Denmark	Rasmus Kirkegaard et al
Denmark/ALAB-SSI-849/2020	EPI_ISL_444940	2020-03-30	Department of Virus and Microbiological Special Diagnostics, Statens Serum Institut, Copenhagen, Denmark, Artillerivej 5, 2300 Copenahgen S	Albertsen lab, Department of Chemistry and Bioscience, Aalborg University, Denmark	Rasmus Kirkegaard et al
Latvia/016/2020	EPI_ISL_437095	2020-03-23	Latvijas InfektoloÄ£ijas centrs	Latvian Biomedical Research and Study Centre	Ivars SilamiÄ·elis et al
Spain/Madrid_H12_25/2020	EPI_ISL_428688	2020-03-22	Hospital Universitario 12 de Octubre	Hospital Universitario 12 de Octubre	Sara GonzÃ¡lez et al
USA/DC-HP00043/2020	EPI_ISL_434639	2020-03-22	Johns Hopkins Hospital Department of Pathology	Johns Hopkins Hospital Department of Pathology	Peter M. Thielen et al
USA/FL-BPHL-0112/2020	EPI_ISL_450846	2020-04-07	Florida Bureau of Public Health Laboratories	Florida Bureau of Public Health Laboratories	Sarah Schmedes et al
USA/PA-MGEL155/2020	EPI_ISL_454411	2020-04-08	UPMC Clinical Microbiology Laboratory	Microbial Genome Sequencing Center, Microbial Genomic Epidemiological Laboratory	Mustapha M. Mustapha et al
USA/VA-DCLS-0046/2020	EPI_ISL_420027	2020-03-28	Virginia DCLS	Virginia DCLS	Virginia DCLS et al
Norway/1917/2020	EPI_ISL_420143	2020-03-10	Unilabs Laboratory Medicine	Norwegian Institute of Public Health, Department of Virology	Kathrine Stene-Johansen et al
USA/NY-PV09409/2020	EPI_ISL_450089	2020-03-11	MSHS Clinical Microbiology Laboratories	MSHS Pathogen Surveillance Program	Ana S. Gonzalez-Reiche et al A
Israel/701002550/2020	EPI_ISL_447291	2020-03-26	Microbiology Division, Barzilai University Medical Center	Stern Lab	Stern Lab et al
Switzerland/100822/2020	EPI_ISL_451771	2020-03-26	Viollier AG	Department of Biosystems Science and Engineering, ETH ZÃ¼rich	Christian Beisel et al
Colombia/GUR-0094/2020	EPI_ISL_447736	2020-03-26	Grupo de Investigaciones MicrobiolÃ³gicas-UR (GIMUR), Departamento de BiologÃ­a, Facultad de Ciencias Naturales, Universidad del Rosario, BogotÃ¡, Colombia	Grupo de Investigaciones MicrobiolÃ³gicas-UR (GIMUR), Departamento de BiologÃ­a, Facultad de Ciencias Naturales, Universidad del Rosario, BogotÃ¡, Colombia Instituto Nacional de Salud, BogotÃ¡, Colombia Icahn School of Medicine at Mount Sinai, New York, USA	Juan David RamÃ­rez et al
Israel/990059202/2020	EPI_ISL_447280	2020-03-25	Microbiology laboratory, Assuta Ashdod University-Affiliated Hospital	Stern Lab	Stern Lab et al
Hungary/SRC-00183/2020	EPI_ISL_435407	2020-03-22	Virological Research Group, SzentÃ¡gothai Research Centre	Bioinformatics Research Group, SzentÃ¡gothai Research Centre	PÃ©ter UrbÃ¡n et al
Hungary/SRC-00419/2020	EPI_ISL_435410	2020-03-26	Virological Research Group, SzentÃ¡gothai Research Centre	Bioinformatics Research Group, SzentÃ¡gothai Research Centre	PÃ©ter UrbÃ¡n et al
Israel/990059237/2020	EPI_ISL_447272	2020-03-25	Microbiology laboratory, Assuta Ashdod University-Affiliated Hospital	Stern Lab	Stern Lab et al
Israel/990333189/2020	EPI_ISL_447261	2020-03-26	Microbiology laboratory, Assuta Ashdod University-Affiliated Hospital	Stern Lab	Stern Lab et al
Austria/CeMM0132/2020	EPI_ISL_437985	2020-03-13	Institut fÃ¼r Virologie am Department fÃ¼r Hygiene, Mikrobiologie und Public Health	Bergthaler laboratory, CeMM Research Center for Molecular Medicine of the Austrian Academy of Sciences	Alexandra Popa et al
Israel/701002666/2020	EPI_ISL_447286	2020-03-26	Microbiology Division, Barzilai University Medical Center	Stern Lab	Stern Lab et al
USA/MI-MDHHS-SC20575/2020	EPI_ISL_462657	2020-04-30	Michigan Department of Health and Human Services, Bureau of Laboratories	Michigan Department of Health and Human Services, Bureau of Laboratories	Blankenship HM et al
Israel/701002786/2020	EPI_ISL_447282	2020-03-29	Microbiology Division, Barzilai University Medical Center	Stern Lab	Stern Lab et al
USA/WY-WYPHL-00063/2020	EPI_ISL_462955	2020-03-26	Wyoming Public Health Laboratory	Center for Global Health, University of New Mexico Health Sciences Center	Daryl Domman et al
Wales/PHWC-23B9D/2020	EPI_ISL_418095	2020-03-12	Wales Specialist Virology Centre	Public Health Wales Microbiology Cardiff	Catherine Moore et al
Germany/NRW-38/2020	EPI_ISL_425122	2020-03-16	Center of Medical Microbiology, Virology, and Hospital Hygiene, University of Duesseldorf	Center of Medical Microbiology, Virology, and Hospital Hygiene, University of Duesseldorf	Ortwin Adams et al
Austria/CeMM0058/2020	EPI_ISL_437938	2020-04-03	Universitaetsklinik fÃ¼r Innere Medizin II Innsbruck	Bergthaler laboratory, CeMM Research Center for Molecular Medicine of the Austrian Academy of Sciences	Alexandra Popa et al
Belgium/ITM_C068/2020	EPI_ISL_450726	2020-03-26	Hospital AZ Rivierenland	Institute of Tropical Medicine	Philippe Selhorst et al
Norway/Trondheim-S5/2020	EPI_ISL_450347	2020-03-25	St.Olavs hospital/NTNU	Institute of Genomics Core Facility, University of Tartu	Aleksandr Ianevski et al
Israel/1639996/2020	EPI_ISL_447417	2020-03-26	Clinical Microbiology Laboratory, The Baruch Padeh Medical Center, Poriya	Stern Lab	Stern Lab et al
USA/NY-NYUMC228/2020	EPI_ISL_427628	2020-04-03	NYU Langone Health	Departments of Pathology and Medicine, New York University School of Medicine	Maria Aguero-Rosenfeld et al A
USA/LA-EVTL087/2020	EPI_ISL_451248	2020-05-07	LSUHS Emerging Viral Threat Laboratory	Microbial Genome Sequencing Center	Jeremy P. Kamil et al
USA/SEARCH-0078-NBG/2020	EPI_ISL_434532	2020-03-31	Robert Garry lab	Andersen lab at Scripps Research	Allison Smither et al
USA/PA-MGEL154/2020	EPI_ISL_454410	2020-04-05	UPMC Clinical Microbiology Laboratory	Microbial Genome Sequencing Center, Microbial Genomic Epidemiological Laboratory	Mustapha M. Mustapha et al
USA/FL-BPHL-013/2020	EPI_ISL_436517	2020-04-08	Florida Bureau of Public Health Laboratories	Florida Bureau of Public Health Laboratories	Sarah Schmedes et al
USA/LA-SR0207/2020	EPI_ISL_437547	2020-03-31	Robert Garry lab	Andersen lab at Scripps Research	Allison Smither et al
Canada/ON_QGLO-041/2020	EPI_ISL_459891	2020-03-30	Kingston Health Sciences Center	Queen's Genomics Lab at Ongwanada (Q-GLO)	Sjaarda CP et al
USA/TX-HMH0439/2020	EPI_ISL_435022	2020-04-02	Houston Methodist Hospital	Houston Methodist Hospital	S. Wesley Long et al
USA/LA-SR0283/2020	EPI_ISL_445138	2020-03-31	Robert Garry lab	Andersen lab at Scripps Research	Allison Smither et al
USA/LA-SR0266/2020	EPI_ISL_445121	2020-03-31	Robert Garry lab	Andersen lab at Scripps Research	Allison Smither et al
USA/MN-MDH-1017/2020	EPI_ISL_462862	2020-04-30	Minnesota Department of Health, Public Health Laboratory	Minnesota Department of Health, Public Health Laboratory	Matt Plumb et al
USA/MN-MDH-1009/2020	EPI_ISL_462854	2020-04-30	Minnesota Department of Health, Public Health Laboratory	Minnesota Department of Health, Public Health Laboratory	Matt Plumb et al
USA/MN-MDH-1015/2020	EPI_ISL_462860	2020-04-30	Minnesota Department of Health, Public Health Laboratory	Minnesota Department of Health, Public Health Laboratory	Matt Plumb et al
USA/MN-MDH-1011/2020	EPI_ISL_462856	2020-04-30	Minnesota Department of Health, Public Health Laboratory	Minnesota Department of Health, Public Health Laboratory	Matt Plumb et al
USA/MA-MGH-00065/2020	EPI_ISL_460126	2020-03-25	Massachusetts General Hospital	Infectious Disease Program, Broad Institute of Harvard and MIT	Lemieux et al
USA/ID-UW-6446/2020	EPI_ISL_437830	2020-04-02	UW Virology Lab	UW Virology Lab	Pavitra Roychoudhury et al
USA/ID-UW-6455/2020	EPI_ISL_437832	2020-04-02	UW Virology Lab	UW Virology Lab	Pavitra Roychoudhury et al
NewZealand/20VR2931/2020	EPI_ISL_456392	2020-04-25	LabPLUS	Institute of Environmental Science and Research (ESR)	Matt Storey et al A
NewZealand/20VR1899/2020	EPI_ISL_456300	2020-03-31	LabPLUS	Institute of Environmental Science and Research (ESR)	Matt Storey et al A
USA/ID-UW-6448/2020	EPI_ISL_437831	2020-04-02	UW Virology Lab	UW Virology Lab	Pavitra Roychoudhury et al
USA/ID-UW-6467/2020	EPI_ISL_437836	2020-04-02	UW Virology Lab	UW Virology Lab	Pavitra Roychoudhury et al
USA/ID-UW-6457/2020	EPI_ISL_437833	2020-04-03	UW Virology Lab	UW Virology Lab	Pavitra Roychoudhury et al
USA/ID-UW-4357/2020	EPI_ISL_426065	2020-03-27	UW Virology Lab	UW Virology Lab	Pavitra Roychoudhury et al
USA/ID-UW-4266/2020	EPI_ISL_427170	2020-03-30	UW Virology Lab	UW Virology Lab	Pavitra Roychoudhury et al
USA/AZ-TG268915/2020	EPI_ISL_426518	2020-03-12	AZ SPHL, Arizona Department of Health Services	TGen North	Jolene Bowers et al
USA/TX-HMH0292/2020	EPI_ISL_434918	2020-03-27	Houston Methodist Hospital	Houston Methodist Hospital	S. Wesley Long et al
USA/LA-EVTL059/2020	EPI_ISL_451220	2020-04-27	LSUHS Emerging Viral Threat Laboratory	Microbial Genome Sequencing Center	Rona S. Scott et al
USA/TX-HMH0420/2020	EPI_ISL_435003	2020-04-01	Houston Methodist Hospital	Houston Methodist Hospital	S. Wesley Long et al
USA/TX-HMH0416/2020	EPI_ISL_435000	2020-04-01	Houston Methodist Hospital	Houston Methodist Hospital	S. Wesley Long et al
USA/TX-HMH08/2020	EPI_ISL_434719	2020-03-15	Houston Methodist Hospital	Houston Methodist Hospital	S. Wesley Long et al
USA/LA-EVTL121/2020	EPI_ISL_451282	2020-05-06	LSUHS Emerging Viral Threat Laboratory	Microbial Genome Sequencing Center	Jeremy P. Kamil et al
USA/LA-EVTL122/2020	EPI_ISL_451283	2020-05-06	LSUHS Emerging Viral Threat Laboratory	Microbial Genome Sequencing Center	Jeremy P. Kamil et al
USA/LA-EVTL125/2020	EPI_ISL_451286	2020-05-06	LSUHS Emerging Viral Threat Laboratory	Microbial Genome Sequencing Center	Jeremy P. Kamil et al
USA/MN-MDH-513/2020	EPI_ISL_437378	2020-04-13	Minnesota Department of Health, Public Health Laboratory	Minnesota Department of Health, Public Health Laboratory	Matt Plumb et al
USA/TX-HMH0157/2020	EPI_ISL_434856	2020-03-23	Houston Methodist Hospital	Houston Methodist Hospital	S. Wesley Long et al
USA/SEARCH-0059-NBG/2020	EPI_ISL_434518	2020-03-23	Robert Garry lab	Andersen lab at Scripps Research	Allison Smither et al
USA/LA-EVTL085/2020	EPI_ISL_451246	2020-05-04	LSUHS Emerging Viral Threat Laboratory	Microbial Genome Sequencing Center	John A. Vanchiere et al
USA/LA-EVTL120/2020	EPI_ISL_451281	2020-05-07	LSUHS Emerging Viral Threat Laboratory	Microbial Genome Sequencing Center	Jeremy P. Kamil et al
USA/LA-SR0159/2020	EPI_ISL_435462	2020-04-02	Robert Garry lab	Andersen lab at Scripps Research	Allison Smither et al
USA/LA-EVTL08/2020	EPI_ISL_435041	2020-04-15	LSUHS Emerging Viral Threat Laboratory	Microbial Genome Sequencing Center	Jeremy P. Kamil et al
USA/LA-EVTL047/2020	EPI_ISL_451208	2020-05-01	LSUHS Emerging Viral Threat Laboratory	Microbial Genome Sequencing Center	Jeremy P. Kamil et al
France/HF1645/2020	EPI_ISL_418220	2020-02-28	Centre Hospitalier CompiÃ¨gne Laboratoire de Biologie	National Reference Center for Viruses of Respiratory Infections, Institut Pasteur, Paris	MÃ©lanie Albert et al A
Canada/MB_39/2020	EPI_ISL_429820	2020-03-14	Cadham Provincial Laboratory	National Microbiology Laboratory	Anna Majer et al
Australia/WA03/2020	EPI_ISL_420533	2020-03-14	Department of Microbiology, PathWest QEII Medical Centre	Department of Microbiology, PathWest QEII Medical Centre	Chisha Sikazwe et al
USA/NE-892/2020	EPI_ISL_428204	2020-03-25	Nebraska Public Health Laboratory	UNMC COVID-19 Response Team	UNMC COVID-19 Response Team et al
USA/DC-HP00074/2020	EPI_ISL_438232	2020-03-20	Johns Hopkins Hospital Department of Pathology	Johns Hopkins Hospital Department of Pathology	Peter M. Thielen et al
Argentina/PAIS_A003/2020	EPI_ISL_430795	2020-03-26	Laboratorio de VirologÃ­a del Hospital de NiÃ±os Dr. Ricardo Gutierrez	Ãrea de SecuenciaciÃ³n del Laboratorio de VirologÃ­a del Hospital de NiÃ±os Dr. Ricardo Gutierrez	Nabaes Jodar et al A
Russia/Orenburg-80305/2020	EPI_ISL_428902	2020-03-23	State Research Center of Virology and Biotechnology VECTOR, Department of Collection of Microorganisms	State Research Center of Virology and Biotechnology VECTOR, Department of Collection of Microorganisms	Sergey A. Bodnev et al
USA/NY-NYUMC64/2020	EPI_ISL_420579	2020-03-18	NYU Langone Health	Departments of Pathology and Medicine, New York University School of Medicine	Maria Aguero-Rosenfeld et al A
Norway/2388/2020	EPI_ISL_449793	2020-04-02	Dept. of Medical Microbiology, Stavanger University Hospital, Helse Stavanger HF	Norwegian Institute of Public Health, Department of Virology	Kathrine Stene-Johansen et al
Norway/2390/2020	EPI_ISL_449794	2020-04-02	Dept. of Medical Microbiology, Stavanger University Hospital, Helse Stavanger HF	Norwegian Institute of Public Health, Department of Virology	Kathrine Stene-Johansen et al
Norway/2387/2020	EPI_ISL_449792	2020-04-05	Dept. of Medical Microbiology, Stavanger University Hospital, Helse Stavanger HF	Norwegian Institute of Public Health, Department of Virology	Kathrine Stene-Johansen et al
Colombia/INS-81264/2020	EPI_ISL_456140	2020-03-10	Instituto Nacional de Salud - Unidad de SecuenciaciÃ³n y AnÃ¡lisis GenÃ³mico	Instituto Nacional de Salud, Universidad Cooperativa de Colombia, Instituto Alexander von Humboldt, Imperial College-London, London School of Hygiene & Tropical Medicine	Katherine Laiton-Donato et al A
USA/MI-MDHHS-SC20393/2020	EPI_ISL_452267	2020-03-24	Michigan Department of Health and Human Services, Bureau of Laboratories	Michigan Department of Health and Human Services, Bureau of Laboratories	Blankenship HM et al
Thailand/Bangkok-0048/2020	EPI_ISL_429184	2020-03-28	Ramathibodi Hospital	COVID-19 Network Investigations (CONI) Alliance	Elizabeth Batty et al A
USA/TX-HMH039/2020	EPI_ISL_434748	2020-03-09	Houston Methodist Hospital	Houston Methodist Hospital	S. Wesley Long et al
Canada/ON-UHTC_0069/2020	EPI_ISL_464021	2020-04-25	Unity Health Toronto	Ontario Institute for Cancer Research	Ramzi Fattouh et al
Canada/ON-UHTC_0065/2020	EPI_ISL_464030	2020-04-22	Unity Health Toronto	Ontario Institute for Cancer Research	Ramzi Fattouh et al
Canada/ON-UHTC_0025/2020	EPI_ISL_464005	2020-04-01	Unity Health Toronto	Ontario Institute for Cancer Research	Ramzi Fattouh et al
Canada/ON-UHTC_0056/2020	EPI_ISL_464059	2020-04-10	Unity Health Toronto	Ontario Institute for Cancer Research	Ramzi Fattouh et al
Canada/ON-UHTC_0024/2020	EPI_ISL_464035	2020-04-01	Unity Health Toronto	Ontario Institute for Cancer Research	Ramzi Fattouh et al
USA/CA-SR0253/2020	EPI_ISL_437558	2020-03-27	Scripps Medical Laboratory	Andersen lab at Scripps Research	SEARCH Alliance San Diego with Michael Quigley et al
USA/VA-DCLS-0173/2020	EPI_ISL_437389	2020-04-13	Virginia DCLS	Virginia DCLS	Virginia DCLS et al
USA/VA-DCLS-0190/2020	EPI_ISL_437406	2020-04-15	Virginia DCLS	Virginia DCLS	Virginia DCLS et al
USA/MA-MGH-00650/2020	EPI_ISL_460254	2020-04-02	Massachusetts General Hospital	Infectious Disease Program, Broad Institute of Harvard and MIT	Lemieux et al
France/IDF5655/2020	EPI_ISL_443285	2020-04-02	Laboratoire de Microbiologie - BÃ¢t A - CH RenÃ© Dubois	National Reference Center for Viruses of Respiratory Infections, Institut Pasteur, Paris	MÃ©lanie Albert et al C
USA/WA-UW-4058/2020	EPI_ISL_437814	2020-04-01	UW Virology Lab	UW Virology Lab	Pavitra Roychoudhury et al
USA/WA-S730/2020	EPI_ISL_449900	2020-04-11	Washington State Department of Health	Seattle Flu Study	Chu et al et al A
USA/WA-UW-1309/2020	EPI_ISL_422977	2020-03-17	UW Virology Lab	UW Virology Lab	Pavitra Roychoudhury et al
USA/WA-S967/2020	EPI_ISL_463457	2020-05-01	Washington State Department of Health	Seattle Flu Study	Chu et al et al A
USA/WA-S1137/2020	EPI_ISL_463627	2020-05-04	Washington State Department of Health	Seattle Flu Study	Chu et al et al A
USA/AK-PHL040/2020	EPI_ISL_431017	2020-03-24	Alaska State Virology Laboratory	Alaska State Virology Laboratory	Jack Chen et al
Spain/COV001272/2020	EPI_ISL_452554	2020-03-24	Servicio de MicrobiologÃ­a y ParasitologÃ­a clÃ­nica. UCEIMP. Hospital Universitario Virgen del RocÃ­o/IBIS/CSIC/US.	SeqCOVID-SPAIN consortium/IBV(CSIC)	Guillermo MartÃ­Â­n GutiÃ©rrez et al
Switzerland/110480/2020	EPI_ISL_451892	2020-04-07	Viollier AG	Department of Biosystems Science and Engineering, ETH ZÃ¼rich	Christian Beisel et al
Netherlands/Limburg_53/2020	EPI_ISL_461041	2020-04-27	Dutch COVID-19 response team	Erasmus Medical Center	Bas Oude Munnink et al
Oman/205024076/2020	EPI_ISL_457707	2020-03-24	Oman-NIC	Department of Microbiology and Immunology- SQUH	Fahad Zadjali et al
Sweden/20-51264/2020	EPI_ISL_455104	2020-05-06	Ulltuna Vardcentral	The Public Health Agency of Sweden	Heidi Lindback et al
Sweden/20-07607/2020	EPI_ISL_434675	2020-04-20	Surbrunns VC	The Public Health Agency of Sweden	Erik Embring et al
Sweden/20-51317/2020	EPI_ISL_455105	2020-05-07	Wetterhalsan	The Public Health Agency of Sweden	Anders Tengblad et al
Sweden/20-14014/2020	EPI_ISL_452241	2020-04-24	Huslakarna Varmbadhuset Varberg	The Public Health Agency of Sweden	Johanna Hilmersson et al
Sweden/20-07025/2020	EPI_ISL_434663	2020-04-06	Surbrunns VC	The Public Health Agency of Sweden	Erik Embring et al
Sweden/20-06909/2020	EPI_ISL_450811	2020-04-06	Knivsta VC	The Public Health Agency of Sweden	Johanna Carlson et al
Sweden/20-07928/2020	EPI_ISL_450824	2020-04-26	Ulltuna Vardcentral	The Public Health Agency of Sweden	Heidi Lindback et al
Sweden/20-07034/2020	EPI_ISL_434664	2020-04-06	Omtanken Grimmered	The Public Health Agency of Sweden	Bernd Sengpiel et al
Sweden/20-51387/2020	EPI_ISL_455107	2020-05-12	Narhalsan Mellerud	The Public Health Agency of Sweden	Maria Nykvist et al
Sweden/20-07653/2020	EPI_ISL_445237	2020-04-21	Narhalsan Molnlycke, Barn och ungdomsmedicin	The Public Health Agency of Sweden	Mats Reimer et al
Sweden/20-14084/2020	EPI_ISL_450825	2020-04-27	Narhalsan Backa vardcentral	The Public Health Agency of Sweden	Mats Olsson et al
Sweden/20-51391/2020	EPI_ISL_455108	2020-05-13	Smedby HC	The Public Health Agency of Sweden	Susanne Brunby et al
Sweden/20-07672/2020	EPI_ISL_445239	2020-04-19	Uppsala Narakut Aleris	The Public Health Agency of Sweden	Annika Nilsson et al
Sweden/20-06653/2020	EPI_ISL_445225	2020-03-30	Surbrunns VC	The Public Health Agency of Sweden	Erik Embring et al
Sweden/20-07833/2020	EPI_ISL_450819	2020-04-24	Hovas Askim Familjelakare och BVC	The Public Health Agency of Sweden	Anna Wendel et al
Sweden/20-14087/2020	EPI_ISL_450826	2020-04-27	Uppsala Narakut Aleris	The Public Health Agency of Sweden	Annika Nilsson et al
Australia/VIC959/2020	EPI_ISL_430663	2020-03-27	Microbiological Diagnostic Unit Public Health Laboratory	Microbiological Diagnostic Unit Public Health Laboratory	Seemann T. et al
Sweden/20-07452/2020	EPI_ISL_445233	2020-04-16	Vardcentralen Brinken	The Public Health Agency of Sweden	Agnes Wigh et al
Sweden/20-07295/2020	EPI_ISL_452235	2020-04-15	Narhalsan Backa vardcentral	The Public Health Agency of Sweden	Mats Olsson et al
Poland/1109201/2020	EPI_ISL_450525	2020-03-28	Hematology Laboratory, Section of Molecular Diagnostics, University Clinical Centre, Medical University of Gdansk	Department of Virology, Faculty of Medicine, University of Helsinki, Helsinki, Finland	Maciej Grzybek et al
France/B2335/2020	EPI_ISL_416504	2020-03-02	CHRU Pontchaillou - Laboratoire de Virologie	National Reference Center for Viruses of Respiratory Infections, Institut Pasteur, Paris	MÃ©lnie Albert et al B
Canada/NS_30/2020	EPI_ISL_429812	2020-03-14	Queen Elizabeth II Health Science Centre	National Microbiology Laboratory	Anna Majer et al
France/IDF2989/2020	EPI_ISL_420051	2020-03-19	RÃ©sidence Eleusis	National Reference Center for Viruses of Respiratory Infections, Institut Pasteur, Paris	MÃ©lanie Albert et al A
France/HF2946/2020	EPI_ISL_420049	2020-03-19	CH CompiÃ¨gne Laboratoire de Biologie	National Reference Center for Viruses of Respiratory Infections, Institut Pasteur, Paris	MÃ©lanie Albert et al A
Hungary/SRC-00067/2020	EPI_ISL_435404	2020-03-20	Virological Research Group, SzentÃ¡gothai Research Centre	Bioinformatics Research Group, SzentÃ¡gothai Research Centre	PÃ©ter UrbÃ¡n et al
USA/NY-NYUMC279/2020	EPI_ISL_428793	2020-04-05	NYU Langone Health	Departments of Pathology and Medicine, New York University School of Medicine	Maria Aguero-Rosenfeld et al B
Canada/ON-UHTC_0086/2020	EPI_ISL_464058	2020-04-15	Unity Health Toronto	Ontario Institute for Cancer Research	Ramzi Fattouh et al
Canada/ON_MU-S82/2020	EPI_ISL_463994	2020-03-19	Toronto Invasive Bacterial Diseases Network	McMaster University	Allison McGeer et al
Canada/ON_QGLO-034/2020	EPI_ISL_459885	2020-03-29	Kingston Health Sciences Center	Queen's Genomics Lab at Ongwanada (Q-GLO)	Sjaarda CP et al
Iceland/81/2020	EPI_ISL_417866	2020-03-09	The National University Hospital of Iceland	deCODE genetics	Daniel F Gudbjartsson et al
Norway/1951/2020	EPI_ISL_420145	2020-03-09	Forde Hospital Department of Microbiology	Norwegian Institute of Public Health, Department of Virology	Kathrine Stene-Johansen et al
Austria/CeMM0042/2020	EPI_ISL_437930	2020-03-09	Institut fÃ¼r Virologie am Department fÃ¼r Hygiene, Mikrobiologie und Public Health	Bergthaler laboratory, CeMM Research Center for Molecular Medicine of the Austrian Academy of Sciences	Alexandra Popa et al
Denmark/ALAB-SSI111/2020	EPI_ISL_429343	2020-03-09	Department of Virus and Microbiological Special Diagnostics, Statens Serum Institut, Copenhagen, Denmark, Artillerivej 5, 2300 Copenahgen S	Albertsen lab, Department of Chemistry and Bioscience, Aalborg University, Denmark	Rasmus Kirkegaard et al
USA/CA-SR0192/2020	EPI_ISL_437589	2020-03-24	Scripps Medical Laboratory	Andersen lab at Scripps Research	SEARCH Alliance San Diego with Michael Quigley et al
Switzerland/100803/2020	EPI_ISL_451753	2020-03-25	Viollier AG	Department of Biosystems Science and Engineering, ETH ZÃ¼rich	Christian Beisel et al
USA/WI-GMF-02263/2020	EPI_ISL_436896	2020-05-02	Gundersen Molecular Diagnostics Laboratory	Kabara Cancer Research Institute	Craig S. Richmond et al
Germany/BAV-MVP0106/2020	EPI_ISL_437296	2020-04-13	Max von Pettenkofer Institute, Virology, National Reference Center for Retroviruses, LMU MÃ¼nchen	Laboratory for Functional Genome Analysis, Dept. Genomics, Gene Center of the LMU Munich	Max Muenchhoff et al
Germany/BAV-MVP0013/2020	EPI_ISL_437214	2020-04-07	Max von Pettenkofer Institute, Virology, National Reference Center for Retroviruses, LMU MÃ¼nchen	Laboratory for Functional Genome Analysis, Dept. Genomics, Gene Center of the LMU Munich	Max Muenchhoff et al
Switzerland/110498/2020	EPI_ISL_451906	2020-04-07	Viollier AG	Department of Biosystems Science and Engineering, ETH ZÃ¼rich	Christian Beisel et al
Israel/990430264/2020	EPI_ISL_447259	2020-03-29	Microbiology laboratory, Assuta Ashdod University-Affiliated Hospital	Stern Lab	Stern Lab et al
Croatia/I7-S21new/2020	EPI_ISL_454606	2020-03-30	Institute for Public Health	Laboratory for advanced genomics	Filip RokiÄ‡ et al
USA/MI-MDHHS-SC20568/2020	EPI_ISL_462650	2020-04-29	Michigan Department of Health and Human Services, Bureau of Laboratories	Michigan Department of Health and Human Services, Bureau of Laboratories	Blankenship HM et al
USA/MI-MDHHS-SC20643/2020	EPI_ISL_462725	2020-04-24	Michigan Department of Health and Human Services, Bureau of Laboratories	Michigan Department of Health and Human Services, Bureau of Laboratories	Blankenship HM et al
USA/VI-CDC-4412/2020	EPI_ISL_452137	2020-04-28	VI-US Virgin Islands Department of Health	Pathogen Discovery, Respiratory Viruses Branch, Division of Viral Diseases, Centers for Disease Control and Prevention	Anna Uehara et al B
USA/VI-CDC-4022/2020	EPI_ISL_454643	2020-04-17	VI-US Virgin Islands Department of Health	Pathogen Discovery, Respiratory Viruses Branch, Division of Viral Diseases, Centers for Disease Control and Prevention	Jing Zhang et al A
Luxembourg/LNS4576534/2020	EPI_ISL_429751	2020-03-28	Laboratoire National de Sante, Microbiology, Virology	Laboratoire National de Sante, Microbiology, Epidemiology and Microbial Genomics	Anke Wienecke-Baldacchino et al
tiger/USA/NY-040420/2020	EPI_ISL_420293	2020-04-02	Wildlife Conservation Society, Bronx Zoo	Diagnostic Virology Laboratory, United States Department of Agriculture, National Veterinary Services Laboratories	Patrick K. Mitchell et al
USA/CT-UW-5764/2020	EPI_ISL_430923	2020-04-05	UW Virology Lab	UW Virology Lab	Pavitra Roychoudhury et al
Israel/51146683/2020	EPI_ISL_447311	2020-04-05	Clinical Virology Laboratory, Soroka Medical Center and the Faculty of Health Sciences, Ben-Gurion University of the Negev	Stern Lab	Stern Lab et al
USA/PA-MGEL88/2020	EPI_ISL_454371	2020-04-02	UPMC Clinical Microbiology Laboratory	Microbial Genome Sequencing Center, Microbial Genomic Epidemiological Laboratory	Mustapha M. Mustapha et al
Colombia/GVI-93366/2020	EPI_ISL_447774	2020-04-01	Instituto Nacional de Salud, BogotÃ¡, Colombia	Grupo de Investigaciones MicrobiolÃ³gicas-UR (GIMUR), Departamento de BiologÃ­a, Facultad de Ciencias Naturales, Universidad del Rosario, BogotÃ¡, Colombia Instituto Nacional de Salud, BogotÃ¡, Colombia Icahn School of Medicine at Mount Sinai, New York, USA	Juan David RamÃ­rez et al
Colombia/GUV-92250/2020	EPI_ISL_447766	2020-04-01	Instituto Nacional de Salud, BogotÃ¡, Colombia	Grupo de Investigaciones MicrobiolÃ³gicas-UR (GIMUR), Departamento de BiologÃ­a, Facultad de Ciencias Naturales, Universidad del Rosario, BogotÃ¡, Colombia Instituto Nacional de Salud, BogotÃ¡, Colombia Icahn School of Medicine at Mount Sinai, New York, USA	Juan David RamÃ­rez et al
Colombia/GVI-97203/2020	EPI_ISL_447793	2020-04-03	Instituto Nacional de Salud, BogotÃ¡, Colombia	Grupo de Investigaciones MicrobiolÃ³gicas-UR (GIMUR), Departamento de BiologÃ­a, Facultad de Ciencias Naturales, Universidad del Rosario, BogotÃ¡, Colombia Instituto Nacional de Salud, BogotÃ¡, Colombia Icahn School of Medicine at Mount Sinai, New York, USA	Juan David RamÃ­rez et al
Luxembourg/LNS5677421/2020	EPI_ISL_429784	2020-03-27	Laboratoire National de Sante, Microbiology, Virology	Laboratoire National de Sante, Microbiology, Epidemiology and Microbial Genomics	Anke Wienecke-Baldacchino et al
Taiwan/TSGH-23/2020	EPI_ISL_436108	2020-04-02	TSGH-CP molecular lab	TSGH-CP molecular lab	Cherng-Lih Perng et al
Vietnam/HCMC-05004/2020	EPI_ISL_450738	2020-03-27	OUCRU/HTD	OUCRU/HTD	Nguyen Van Vinh Chau et al
Colombia/GVI-93381/2020	EPI_ISL_447775	2020-04-01	Instituto Nacional de Salud, BogotÃ¡, Colombia	Grupo de Investigaciones MicrobiolÃ³gicas-UR (GIMUR), Departamento de BiologÃ­a, Facultad de Ciencias Naturales, Universidad del Rosario, BogotÃ¡, Colombia Instituto Nacional de Salud, BogotÃ¡, Colombia Icahn School of Medicine at Mount Sinai, New York, USA	Juan David RamÃ­rez et al
USA/PA-MGSC40-05/2020	EPI_ISL_436488	2020-03-26	UPMC Clinical Laboratory	Microbial Genome Sequencing Center, Microbial Genomic Epidemiological Laboratory	Dan Snyder et al
Norway/Trondheim-S4/2020	EPI_ISL_450346	2020-03-25	St.Olavs hospital/NTNU	Institute of Genomics Core Facility, University of Tartu	Aleksandr Ianevski et al
Colombia/GUR-0084/2020	EPI_ISL_447735	2020-03-26	Grupo de Investigaciones MicrobiolÃ³gicas-UR (GIMUR), Departamento de BiologÃ­a, Facultad de Ciencias Naturales, Universidad del Rosario, BogotÃ¡, Colombia	Grupo de Investigaciones MicrobiolÃ³gicas-UR (GIMUR), Departamento de BiologÃ­a, Facultad de Ciencias Naturales, Universidad del Rosario, BogotÃ¡, Colombia Instituto Nacional de Salud, BogotÃ¡, Colombia Icahn School of Medicine at Mount Sinai, New York, USA	Juan David RamÃ­rez et al
Israel/701002538/2020	EPI_ISL_447293	2020-03-25	Microbiology Division, Barzilai University Medical Center	Stern Lab	Stern Lab et al
Vietnam/HCMC-35021/2020	EPI_ISL_450745	2020-03-26	OUCRU/HTD	OUCRU/HTD	Nguyen Van Vinh Chau et al
USA/NY-NYUMC818/2020	EPI_ISL_456054	2020-03-25	NYU Langone Health	Departments of Pathology and Medicine, New York University School of Medicine	Maria Aguero-Rosenfeld et al B
USA/WA-UW-5847/2020	EPI_ISL_461444	2020-03-31	UW Virology Lab	UW Virology Lab	Pavitra Roychoudhury et al
Thailand/Bangkok-0081/2020	EPI_ISL_447022	2020-04-02	Ramathibodi Hospital	COVID-19 Network Investigations (CONI) Alliance	Elizabeth Batty et al B
USA/WA-UW-6589/2020	EPI_ISL_461413	2020-04-05	UW Virology Lab	UW Virology Lab	Pavitra Roychoudhury et al
USA/VA-DCLS-0212/2020	EPI_ISL_437427	2020-04-04	Virginia DCLS	Virginia DCLS	Virginia DCLS et al
Canada/QC_AA9/2020	EPI_ISL_444498	2020-04-06	Laboratoire de microbiologie, Hopital de Verdun	Smith Laboratory, Centre de Recherche CHU Sainte-Justine	Martin Smith et al
USA/CT-Yale-095/2020	EPI_ISL_428398	2020-04-08	Yale COVID-19 Biorepository	Grubaugh Lab - Yale School of Public Health	Joseph Fauver et al A
Thailand/Bangkok-CONI-0098/2020	EPI_ISL_458027	2020-04-03	Hospital for Tropical Diseases	COVID-19 Network Investigations (CONI) Alliance	Elizabeth Batty et al B
USA/LA-SR0153/2020	EPI_ISL_435456	2020-04-02	Robert Garry lab	Andersen lab at Scripps Research	Allison Smither et al
Thailand/Bangkok-0070/2020	EPI_ISL_447012	2020-03-30	Ramathibodi Hospital	COVID-19 Network Investigations (CONI) Alliance	Elizabeth Batty et al B
USA/MI-MDHHS-SC20303/2020	EPI_ISL_447100	2020-04-03	Michigan Department of Health and Human Services, Bureau of Laboratories	Michigan Department of Health and Human Services, Bureau of Laboratories	Blankenship HM et al
France/IDF6073/2020	EPI_ISL_443314	2020-04-14	LABM GH nord Essonne de Longjumeau - BP 125	National Reference Center for Viruses of Respiratory Infections, Institut Pasteur, Paris	MÃ©lanie Albert et al C
Netherlands/NA_473/2020	EPI_ISL_455275	2020-04-14	Dutch COVID-19 response team	Erasmus Medical Center	Bas Oude Munnink et al
Luxembourg/LNS1644489/2020	EPI_ISL_421740	2020-03-17	Laboratoire National de Sante, Microbiology, Virology	Laboratoire National de Sante, Microbiology, Epidemiology and Microbial Genomics	Anke Wienecke-Baldacchino et al
Canada/ON_MU-S51/2020	EPI_ISL_463989	2020-03-17	Toronto Invasive Bacterial Diseases Network	McMaster University	Allison McGeer et al
Austria/CeMM0077/2020	EPI_ISL_437945	2020-03-17	Universitaetsklinik fÃ¼r Innere Medizin II Innsbruck	Bergthaler laboratory, CeMM Research Center for Molecular Medicine of the Austrian Academy of Sciences	Alexandra Popa et al
Fujian/IM3520010T/2020	EPI_ISL_431780	2020-03-17	Fujian Center for Disease Control and Prevention	Fujian Center for Disease Control and Prevention	Lin Qi et al
Poland/1105644/2020	EPI_ISL_428233	2020-03-18	Hematology Laboratory, Section of Molecular Diagnostics, University Clinical Centre, Medical University of Gdansk	Department of Virology, Faculty of Medicine, University of Helsinki, Helsinki, Finland	Marlena Robakowska et al
USA/NY-PV08455/2020	EPI_ISL_421404	2020-03-17	MSHS Clinical Microbiology Laboratories	MSHS Pathogen Surveillance Program	Ana S. Gonzalez-Reiche et al B
USA/TX-HMH053/2020	EPI_ISL_434762	2020-03-17	Houston Methodist Hospital	Houston Methodist Hospital	S. Wesley Long et al
USA/MI-MDHHS-SC20510/2020	EPI_ISL_460558	2020-05-08	Michigan Department of Health and Human Services, Bureau of Laboratories	Michigan Department of Health and Human Services, Bureau of Laboratories	Blankenship HM et al
Iceland/286/2020	EPI_ISL_417614	2020-03-18	The National University Hospital of Iceland	deCODE genetics	Daniel F Gudbjartsson et al
Australia/QLDID925/2020	EPI_ISL_418803	2020-03-18	Pathology Queensland	Public Health Virology Laboratory	Bixing Huang et al
USA/WA-S886/2020	EPI_ISL_463376	2020-04-17	Washington State Department of Health	Seattle Flu Study	Chu et al et al A
NewZealand/20VR2539/2020	EPI_ISL_456383	2020-04-15	LabPLUS	Institute of Environmental Science and Research (ESR)	Matt Storey et al A
USA/CT-Yale-066/2020	EPI_ISL_428385	2020-04-04	Yale COVID-19 Biorepository	Grubaugh Lab - Yale School of Public Health	Joseph Fauver et al A
Netherlands/Limburg_17/2020	EPI_ISL_461005	2020-05-18	Dutch COVID-19 response team	Erasmus Medical Center	Bas Oude Munnink et al
Netherlands/Limburg_19/2020	EPI_ISL_461007	2020-05-14	Dutch COVID-19 response team	Erasmus Medical Center	Bas Oude Munnink et al
USA/MN-MDH-1016/2020	EPI_ISL_462861	2020-04-30	Minnesota Department of Health, Public Health Laboratory	Minnesota Department of Health, Public Health Laboratory	Matt Plumb et al
USA/VI-CDC-4399/2020	EPI_ISL_454647	2020-04-27	VI-US Virgin Islands Department of Health	Pathogen Discovery, Respiratory Viruses Branch, Division of Viral Diseases, Centers for Disease Control and Prevention	Ying Tao et al B
Netherlands/Gelderland_31/2020	EPI_ISL_460931	2020-04-09	Dutch COVID-19 response team	Erasmus Medical Center	Bas Oude Munnink et al
USA/PA-MGEL149/2020	EPI_ISL_454407	2020-04-10	UPMC Clinical Microbiology Laboratory	Microbial Genome Sequencing Center, Microbial Genomic Epidemiological Laboratory	Mustapha M. Mustapha et al
USA/NY-PV09060/2020	EPI_ISL_421612	2020-03-20	MSHS Clinical Microbiology Laboratories	MSHS Pathogen Surveillance Program	Ana S. Gonzalez-Reiche et al A
Colombia/INS-82320/2020	EPI_ISL_456151	2020-03-19	Instituto Nacional de Salud - Unidad de SecuenciaciÃ³n y AnÃ¡lisis GenÃ³mico	Instituto Nacional de Salud, Universidad Cooperativa de Colombia, Instituto Alexander von Humboldt, Imperial College-London, London School of Hygiene & Tropical Medicine	Katherine Laiton-Donato et al A
USA/NY-NYUMC605/2020	EPI_ISL_444722	2020-04-03	NYU Langone Health	Departments of Pathology and Medicine, New York University School of Medicine	Maria Aguero-Rosenfeld et al B
Colombia/Cali-01-2/2020	EPI_ISL_445219	2020-04-02	Universidad del Valle, Laboratorio de Microbiologia, VIREM	Universidad del Valle, Universidad Nacional de Colombia-Sede Palmira, International Center for Tropical Agriculture	Beatriz Parra et al
Colombia/Cali-01/2020	EPI_ISL_445085	2020-04-02		Virology Unit	Lopez et al
Chile/Punta_Arenas_9/2020	EPI_ISL_445290	2020-03-21	CLINICA MAGALLANES S.A.	Instituto de Salud Publica de Chile	AndrÃ©s E Castillo et al
France/ARA11995/2020	EPI_ISL_419175	2020-03-21	Centre Hospitalier de Macon	CNR Virus des Infections Respiratoires - France SUD	Antonin Bal et al
Germany/BAV-MVP0038/2020	EPI_ISL_437237	2020-03-23	Max von Pettenkofer Institute, Virology, National Reference Center for Retroviruses, LMU MÃ¼nchen	Laboratory for Functional Genome Analysis, Dept. Genomics, Gene Center of the LMU Munich	Max Muenchhoff et al
Chile/Punta_Arenas_13/2020	EPI_ISL_445294	2020-03-21	HOSPITAL REG.LAUTARO NAVARRO AVARIA	Instituto de Salud Publica de Chile	AndrÃ©s E Castillo et al
Israel/701002313/2020	EPI_ISL_447310	2020-03-21	Microbiology Division, Barzilai University Medical Center	Stern Lab	Stern Lab et al
NewZealand/20VR1078/2020	EPI_ISL_456188	2020-03-22	Wellington SCL	Institute of Environmental Science and Research (ESR)	Matt Storey et al A
USA/CT-Yale-140/2020	EPI_ISL_435710	2020-03-21	Connecticut State Department of Public Health	Grubaugh Lab - Yale School of Public Health	Joseph Fauver et al A
Colombia/GUR-0840/2020	EPI_ISL_447751	2020-03-30	Grupo de Investigaciones MicrobiolÃ³gicas-UR (GIMUR), Departamento de BiologÃ­a, Facultad de Ciencias Naturales, Universidad del Rosario, BogotÃ¡, Colombia	Grupo de Investigaciones MicrobiolÃ³gicas-UR (GIMUR), Departamento de BiologÃ­a, Facultad de Ciencias Naturales, Universidad del Rosario, BogotÃ¡, Colombia Instituto Nacional de Salud, BogotÃ¡, Colombia Icahn School of Medicine at Mount Sinai, New York, USA	Juan David RamÃ­rez et al
Ireland/Dublin-22361/2020	EPI_ISL_418580	2020-03-08	UCD National Virus Reference Laboratory	UCD National Virus Reference Laboratory	Michael Carr et al
Switzerland/110497/2020	EPI_ISL_451905	2020-04-07	Viollier AG	Department of Biosystems Science and Engineering, ETH ZÃ¼rich	Christian Beisel et al
Greece/152_33705/2020	EPI_ISL_437875	2020-03-14	Laboratory of Microbiology, Medical School, National and Kapodistrian University of Athens	Laboratory of Biology, Department of Medicine, Democritus University of Thrace	Kassela K. et al
Canada/ON-UHTC_0036/2020	EPI_ISL_464047	2020-04-06	Unity Health Toronto	Ontario Institute for Cancer Research	Ramzi Fattouh et al
Chile/Santiago_57/2020	EPI_ISL_445353	2020-04-02	HOSPITAL PADRE HURTADO	Instituto de Salud Publica de Chile	AndrÃ©s E Castillo et al
Sweden/20-08095/2020	EPI_ISL_454467	2020-03-06	Karolinska Universitetslaboratoriet	The Public Health Agency of Sweden	Anna-Malin Linde et al
Italy/TE6644/2020	EPI_ISL_435145	2020-03-24	Ospedale Civile Giuseppe Mazzini	Istituto Zooprofilattico Sperimentale dellâ€™Abruzzo e Molise â€œG. Caporaleâ€	Lorusso A et al
Scotland/CVR01/2020	EPI_ISL_413221	2020-02-28	West of Scotland Specialist Virology Centre, NHSGGC	MRC-University of Glasgow Centre for Virus Research	Emma Thomson et al
Thailand/Bangkok-CONI-0099/2020	EPI_ISL_458028	2020-04-04	Hospital for Tropical Diseases	COVID-19 Network Investigations (CONI) Alliance	Elizabeth Batty et al B
Taiwan/NTU26/2020	EPI_ISL_447620	2020-03-30	Department of Laboratory Medicine, National Taiwan University Hospital	Microbial Genomics Core Lab, National Taiwan University Centers of Genomic and Precision Medicine	Shiou-Hwei Yeh et al A
Switzerland/110451/2020	EPI_ISL_451871	2020-04-07	Viollier AG	Department of Biosystems Science and Engineering, ETH ZÃ¼rich	Christian Beisel et al
Netherlands/ZuidHolland_10005/2020	EPI_ISL_454754	2020-02-28	Dutch COVID-19 response team	National Institute for Public Health and the Environment (RIVM)	Adam Meijer et al
USA/GA_2742/2020	EPI_ISL_419557	2020-02-29	GA Department of Public Health Laboratory	Pathogen Discovery, Respiratory Viruses Branch, Division of Viral Diseases, Centers for Disease Control and Prevention	Ying Tao et al B
Switzerland/TI2045/2020	EPI_ISL_415703	2020-03-01	HÃ´pitaux universitaires de GenÃ¨ve Laboratoire de Virologie	HÃ´pitaux universitaires de GenÃ¨ve Laboratoire de Virologie	Laubscher F. et al
Spain/Canarias201939/2020	EPI_ISL_455326	2020-02-29	Hospital Universitario Insular de Gran Canaria	Instituto de Salud Carlos III	Iglesias-Caballero et al A
Ecuador/HGSQ-USFQ-018/2020	EPI_ISL_422563	2020-03-30	Institute of Microbiology Universidad San Francisco de Quito	Institute of Microbiology Universidad San Francisco de Quito	Belen Prado-Vivar et al
[truncated: 600 more rows]
